# Supplementary material for: DDR2 signaling and mechanosensing orchestrate neuroblastoma cell fate through different transcriptome mechanisms
Source: FEBS Open Bio. 2024 Mar 27;14(5):867–82. doi: 10.1002/2211-5463.13798 (PMC11073507; doi:10.1002/2211-5463.13798)
Supplement: Supplementary file 3 — Table S2. Differentially expressed genes in shDDR2 versus shCTRL cells cultured in 2 kPa substrate. [file FEB4-14-867-s003.xlsx]

## Sheet: Table S2
Table S2: Differentially expressed genes in shDDR2 versus shCTRL in 2kPa
	baseMean	log2FoldChange	lfcSE	stat	pvalue	padj
CRABP1	615.698	6.66941	0.253056	26.3555	4.44e-153	7.11e-149
BACH2	784.887	3.53251	0.135511	26.0681	8.39e-150	6.72e-146
PHOX2B	419.512	4.63523	0.185197	25.0287	2.98e-138	1.59e-134
NRG1	544.954	3.97747	0.16156	24.6192	7.87e-134	3.15e-130
COL5A1	1075.86	3.11202	0.129953	23.9473	9.85e-127	3.15e-123
THSD7A	1595.5	2.64975	0.112615	23.5292	2.05e-122	5.47e-119
DLK1	2387.08	3.44776	0.154953	22.2504	1.12e-109	2.56e-106
IGFBP5	401.977	5.68851	0.263196	21.6132	1.35e-103	2.7e-100
EMC10	402.624	3.82591	0.185385	20.6376	1.26e-94	2.24e-91
SYT9	318.876	3.43043	0.174645	19.6422	6.74e-86	1.08e-82
SEMA3C	254.915	3.60976	0.191751	18.8252	4.69e-79	6.82e-76
DUSP4	1234.55	2.55249	0.140333	18.1888	6.34e-74	8.45e-71
PRSS12	8084.75	1.80554	0.100676	17.9342	6.38e-72	7.86e-69
PPP1R16B	228.021	6.23196	0.35123	17.7432	1.94e-70	2.22e-67
CHST11	181.958	5.83593	0.341464	17.0909	1.74e-65	1.85e-62
CUX2	192.259	5.98699	0.351551	17.0302	4.9e-65	4.9e-62
HAND1	1804.23	2.84941	0.171044	16.659	2.61e-62	2.45e-59
RET	1911.22	1.94853	0.119304	16.3325	5.8e-60	5.16e-57
FAM101B	1094.27	2.12678	0.13401	15.8703	1.02e-56	8.58e-54
CGNL1	174.677	6.04779	0.387299	15.6153	5.73e-55	4.58e-52
NR2F1	737.456	2.30964	0.151709	15.2241	2.45e-52	1.86e-49
KCTD16	839.754	-1.86687	0.125278	-14.9018	3.21e-50	2.33e-47
SPOCK2	633.447	-2.41487	0.165628	-14.5801	3.76e-48	2.62e-45
ROR2	397.763	2.75101	0.189858	14.4898	1.41e-47	9.37e-45
ADAMTS19	684.142	1.94297	0.136104	14.2756	3.11e-46	1.99e-43
NUP210	873.907	-1.64739	0.119036	-13.8395	1.47e-43	9.07e-41
BIN1	1186.72	1.38776	0.100908	13.7527	4.91e-43	2.91e-40
MGAT4B	2447.06	1.33499	0.0973223	13.7173	8e-43	4.57e-40
PLCXD3	340.918	-2.32885	0.171073	-13.6132	3.34e-42	1.84e-39
EMCN	393.224	-2.62028	0.192647	-13.6014	3.93e-42	2.09e-39
SYT4	409.941	2.12795	0.157783	13.4866	1.88e-41	9.68e-39
AK5	105.563	4.20347	0.312127	13.4672	2.44e-41	1.22e-38
SDK1	358.476	2.08683	0.156052	13.3726	8.74e-41	4.24e-38
COLEC11	187.02	2.51468	0.189707	13.2556	4.19e-40	1.97e-37
TMOD1	2461.35	1.28057	0.0969737	13.2053	8.17e-40	3.74e-37
STOX2	1103.57	1.35292	0.102989	13.1365	2.03e-39	9.04e-37
SEMA5B	107.581	5.6884	0.435279	13.0684	4.99e-39	2.16e-36
RELN	8743.81	1.20891	0.0934177	12.9409	2.64e-38	1.11e-35
ITGB8	99.1577	3.59454	0.278116	12.9246	3.27e-38	1.34e-35
DDR2	1478.18	-1.62613	0.126521	-12.8526	8.31e-38	3.33e-35
IRS2	5176.66	1.45946	0.115588	12.6265	1.51e-36	5.89e-34
PPFIBP2	279.775	1.98828	0.157495	12.6244	1.55e-36	5.91e-34
SGCA	728.153	-1.67312	0.133839	-12.501	7.37e-36	2.74e-33
CYP26B1	132.943	-3.28826	0.263956	-12.4576	1.27e-35	4.62e-33
RABL6	3714.66	1.33919	0.107742	12.4296	1.81e-35	6.42e-33
TULP3	506.947	1.74077	0.140231	12.4136	2.21e-35	7.67e-33
ATP1B2	217.315	2.29511	0.187504	12.2403	1.89e-34	6.45e-32
THBS2	1322.9	-2.13026	0.177507	-12.001	3.51e-33	1.17e-30
DUSP6	656.716	1.56955	0.131249	11.9586	5.86e-33	1.91e-30
PTCHD4	272.871	-2.05546	0.171977	-11.952	6.34e-33	1.99e-30
ZNF536	931.841	1.83328	0.153378	11.9527	6.29e-33	1.99e-30
HEPH	398.359	1.63997	0.13797	11.8865	1.39e-32	4.28e-30
CNTN1	492.88	1.72115	0.14497	11.8724	1.65e-32	4.79e-30
DPYSL3	5358.73	1.18004	0.0993929	11.8725	1.65e-32	4.79e-30
GUCY1A3	1312.99	1.21632	0.102429	11.8747	1.6e-32	4.79e-30
CDKN1A	4015.82	1.07479	0.0907696	11.8409	2.4e-32	6.86e-30
ZNF608	472.119	1.48426	0.125959	11.7837	4.74e-32	1.33e-29
ADAMTS5	554.459	-1.70202	0.144648	-11.7666	5.8e-32	1.6e-29
NTNG1	422.08	2.01808	0.172682	11.6867	1.49e-31	4.04e-29
LHFPL4	82.0219	3.92388	0.336452	11.6625	1.98e-31	5.28e-29
A2M	348.557	-2.21279	0.191485	-11.5559	6.89e-31	1.81e-28
NTRK1	858.643	2.06038	0.179575	11.4737	1.79e-30	4.62e-28
LPPR4	268.258	1.90597	0.16718	11.4007	4.15e-30	1.05e-27
PBXIP1	2811.69	1.36827	0.120553	11.35	7.42e-30	1.85e-27
MTUS1	521.067	1.47468	0.130408	11.3083	1.19e-29	2.94e-27
C4orf32	164.328	2.37615	0.2123	11.1924	4.44e-29	1.08e-26
CAPN6	80.9654	6.2022	0.558162	11.1118	1.1e-28	2.63e-26
CDK6	3638.48	1.25884	0.114389	11.0049	3.62e-28	8.52e-26
CMTM7	305.95	-1.79189	0.162999	-10.9933	4.12e-28	9.5e-26
RORB	554.739	1.62447	0.147781	10.9924	4.16e-28	9.5e-26
COX7C	1000.47	1.27066	0.115708	10.9816	4.68e-28	1.06e-25
KLHDC10	970.093	-1.22486	0.111832	-10.9527	6.45e-28	1.43e-25
S1PR2	410.088	-1.89103	0.172872	-10.9389	7.51e-28	1.65e-25
ARHGAP36	1884.84	2.04742	0.187598	10.9139	9.9e-28	2.14e-25
IL13RA1	1636.58	-1.25843	0.115695	-10.8772	1.48e-27	3.16e-25
PTPRD	1051.66	-1.56769	0.144287	-10.8651	1.69e-27	3.56e-25
MDFI	248.559	1.88512	0.173712	10.852	1.95e-27	4.06e-25
IGDCC3	63.0059	3.90651	0.362461	10.7777	4.38e-27	9e-25
FRMD4A	258.725	-1.91782	0.178251	-10.7591	5.37e-27	1.09e-24
PDGFRA	137.398	2.28521	0.213609	10.6981	1.04e-26	2.08e-24
FOXD1	528.436	1.61021	0.150801	10.6777	1.29e-26	2.56e-24
PDLIM5	3114.4	-1.08713	0.101968	-10.6615	1.54e-26	3.01e-24
VCAN	2362.06	-1.20069	0.11294	-10.6312	2.13e-26	4.12e-24
GAL	137.82	2.48767	0.235218	10.576	3.85e-26	7.33e-24
FBN1	3969.99	-1.19507	0.11459	-10.4291	1.83e-25	3.44e-23
CDIP1	370.854	1.68404	0.161734	10.4124	2.18e-25	4.05e-23
B4GALT6	178.737	1.91443	0.184178	10.3945	2.63e-25	4.83e-23
ASTN2	1280.12	1.46024	0.140691	10.379	3.09e-25	5.62e-23
TACC2	158.108	-2.28265	0.220981	-10.3296	5.18e-25	9.31e-23
SH2D2A	307.327	1.8319	0.177891	10.2979	7.2e-25	1.28e-22
CLMN	54.6502	4.91122	0.480765	10.2154	1.69e-24	2.97e-22
EEF1A2	1279.64	-1.78837	0.176026	-10.1597	3e-24	5.22e-22
PRRT4	506.95	1.92605	0.189755	10.1502	3.31e-24	5.69e-22
STAT6	1112.48	-1.17171	0.115528	-10.1422	3.59e-24	6.11e-22
NONO	6510.34	-0.886228	0.0874078	-10.139	3.71e-24	6.25e-22
DCN	134.223	2.50432	0.248633	10.0723	7.32e-24	1.22e-21
PHACTR2	862.17	-1.1767	0.116928	-10.0634	8.02e-24	1.32e-21
TFPI2	391.042	-1.79332	0.178457	-10.049	9.28e-24	1.52e-21
PTPRR	1537.05	-1.0919	0.108711	-10.0441	9.75e-24	1.58e-21
CAP1	3455.2	-0.946925	0.0953469	-9.93137	3.04e-23	4.87e-21
MECOM	51.1368	5.0489	0.508698	9.92515	3.24e-23	5.13e-21
PTGFR	64.8346	3.74975	0.378057	9.91846	3.46e-23	5.43e-21
EPAS1	101.364	2.28561	0.231028	9.89323	4.45e-23	6.92e-21
PNMA2	239.614	1.80276	0.182588	9.87335	5.43e-23	8.36e-21
RIN2	357.037	-1.42077	0.144181	-9.85405	6.58e-23	1e-20
ZNF853	1574.45	1.20752	0.123592	9.77016	1.51e-22	2.28e-20
BTG2	192.234	1.78939	0.184088	9.72033	2.47e-22	3.69e-20
MAPT	333.81	1.52481	0.157667	9.67106	4e-22	5.93e-20
KLHL30	198.192	-1.7712	0.183511	-9.65172	4.83e-22	7.1e-20
KHDRBS3	110.341	2.26401	0.235142	9.62827	6.07e-22	8.84e-20
NCR3LG1	72.4672	2.71003	0.28344	9.56121	1.16e-21	1.68e-19
MST4	1458.67	-1.27745	0.133688	-9.55548	1.23e-21	1.76e-19
SATB1	390.069	1.30453	0.137369	9.49652	2.17e-21	3.07e-19
DOC2B	134.231	2.47548	0.261032	9.48346	2.46e-21	3.45e-19
PTPRB	767.913	-1.2623	0.133124	-9.48213	2.49e-21	3.47e-19
GHITM	1337.91	-0.956366	0.101222	-9.44822	3.45e-21	4.76e-19
HSPB7	1005.8	-1.54638	0.164442	-9.40377	5.26e-21	7.2e-19
FAM89A	550.693	1.1421	0.121822	9.37513	6.91e-21	9.37e-19
SPRY1	1187.71	1.30677	0.139436	9.37182	7.13e-21	9.59e-19
ST3GAL6	470.231	1.15773	0.123874	9.34606	9.1e-21	1.21e-18
SWAP70	152.421	-1.9187	0.205461	-9.33855	9.77e-21	1.29e-18
UNC13D	557.071	-1.17093	0.125619	-9.32122	1.15e-20	1.51e-18
ARMC9	2117.54	-0.997418	0.107522	-9.27645	1.75e-20	2.28e-18
SLITRK6	1824.72	-1.25469	0.136468	-9.194	3.78e-20	4.89e-18
ERBB4	568.902	-1.20814	0.132258	-9.13467	6.56e-20	8.4e-18
LDLRAD4	293.25	1.54617	0.169888	9.10111	8.94e-20	1.14e-17
TMEM2	97.369	2.11858	0.23397	9.0549	1.37e-19	1.72e-17
HOTAIR	340.437	1.55403	0.171958	9.03726	1.61e-19	2.01e-17
FABP3	110.285	-2.18394	0.24254	-9.00446	2.17e-19	2.69e-17
CSNK1A1	2457.13	-0.900742	0.100133	-8.99548	2.35e-19	2.9e-17
DSEL	1083.52	0.962346	0.107306	8.9682	3.01e-19	3.68e-17
CNTN3	76.2974	2.71892	0.303483	8.95904	3.28e-19	3.97e-17
MRAS	586.234	-1.26342	0.141812	-8.9091	5.14e-19	6.19e-17
RHBDF2	171.955	-1.84282	0.208696	-8.83016	1.05e-18	1.25e-16
FAT4	6775.37	-0.791307	0.0896661	-8.82504	1.09e-18	1.3e-16
AXL	753.386	-1.22349	0.13873	-8.81922	1.15e-18	1.36e-16
GPC3	45.4137	4.7348	0.538867	8.7866	1.54e-18	1.8e-16
CACNA2D2	76.7293	2.92312	0.333101	8.77549	1.7e-18	1.97e-16
ZNF618	995.791	-1.16301	0.132705	-8.76387	1.89e-18	2.17e-16
SLC39A14	1435.45	-0.960922	0.1102	-8.71978	2.79e-18	3.19e-16
PCDH20	93.6534	2.15049	0.246897	8.71008	3.04e-18	3.45e-16
CHRM3	73.6887	2.52776	0.290559	8.69963	3.33e-18	3.75e-16
FZD4	516.283	-1.51004	0.173739	-8.69142	3.58e-18	4.01e-16
CMTM3	1737.1	0.925262	0.106696	8.67193	4.25e-18	4.72e-16
GUCY1A2	191.579	-1.92223	0.221813	-8.66598	4.48e-18	4.94e-16
EFNA1	143.278	-1.81064	0.209123	-8.65826	4.79e-18	5.25e-16
PCDH9	2753.37	-0.887219	0.102486	-8.65699	4.84e-18	5.27e-16
DUSP26	181.241	-1.77287	0.204924	-8.65133	5.09e-18	5.5e-16
RIMS4	131.081	1.8324	0.212146	8.63746	5.75e-18	6.17e-16
SIX1	144.504	1.68546	0.195531	8.61995	6.7e-18	7.15e-16
TBC1D4	976.228	-0.925155	0.107384	-8.61535	6.97e-18	7.39e-16
CAMK2N1	68.9762	2.58781	0.300504	8.61158	7.21e-18	7.59e-16
TMED2	1884.45	-0.976713	0.113589	-8.59863	8.07e-18	8.44e-16
COL6A2	1503.76	1.05112	0.12248	8.58203	9.32e-18	9.69e-16
LINC00682	42.2129	5.65989	0.659619	8.58054	9.44e-18	9.75e-16
TRANK1	132.192	-1.88262	0.219487	-8.57739	9.71e-18	9.96e-16
LGR5	2638	0.969706	0.113066	8.57644	9.79e-18	9.98e-16
LZTS1	323.058	1.66156	0.194038	8.56311	1.1e-17	1.11e-15
BAALC	88.7993	10.2142	1.19926	8.51712	1.64e-17	1.65e-15
ST6GALNAC5	246.664	-1.59554	0.187442	-8.51221	1.71e-17	1.71e-15
IMPAD1	1339.36	-0.867516	0.102533	-8.46082	2.66e-17	2.64e-15
PRKAR2B	2013.18	-0.979018	0.115767	-8.45683	2.75e-17	2.71e-15
MOB3B	465.885	-1.08482	0.12845	-8.44542	3.03e-17	2.97e-15
PCSK6	443.793	-1.15102	0.136715	-8.41911	3.79e-17	3.7e-15
SDC1	922.087	-0.977299	0.11616	-8.41336	3.98e-17	3.86e-15
FRAS1	4058.18	-0.814909	0.0969202	-8.40804	4.17e-17	4.02e-15
NCAM1	202.805	2.11177	0.251353	8.40161	4.4e-17	4.22e-15
PHTF2	1204.58	-1.01113	0.120385	-8.3991	4.5e-17	4.29e-15
LYN	388.273	-1.15528	0.137605	-8.39557	4.64e-17	4.39e-15
MYOM1	53.1094	-3.10024	0.370371	-8.37062	5.73e-17	5.4e-15
ANKLE1	510.064	-1.2159	0.14587	-8.33552	7.72e-17	7.22e-15
PDZRN3	1570.68	-0.982615	0.118258	-8.30906	9.65e-17	8.98e-15
TTN	203.079	-1.6883	0.203289	-8.30493	9.99e-17	9.24e-15
DAPK1	619.54	-1.0332	0.124545	-8.29581	1.08e-16	9.81e-15
SCLY	433.399	-1.07264	0.129279	-8.2971	1.07e-16	9.81e-15
SLC7A5	2467.93	-1.05679	0.127386	-8.29599	1.08e-16	9.81e-15
ARHGAP5	1354.01	-1.01396	0.122484	-8.2783	1.25e-16	1.13e-14
LAMP5	163.555	1.61258	0.195319	8.25613	1.5e-16	1.35e-14
PLEKHG4B	899.414	-0.940036	0.113898	-8.25334	1.54e-16	1.38e-14
CDH7	106.39	1.98017	0.241283	8.20684	2.27e-16	2.02e-14
FAM102A	1216.82	-1.14568	0.140701	-8.14263	3.87e-16	3.4e-14
GRIK2	793.562	-1.32217	0.162373	-8.1428	3.86e-16	3.4e-14
EGR1	732.745	1.17334	0.144357	8.12807	4.36e-16	3.81e-14
LOX	766.026	-1.01059	0.124488	-8.11795	4.74e-16	4.12e-14
SEMA6D	201.83	-1.39513	0.171882	-8.11678	4.79e-16	4.14e-14
BBC3	490.757	1.1248	0.139009	8.09153	5.89e-16	5.07e-14
FBXO10	1341.49	0.959335	0.11858	8.09022	5.96e-16	5.1e-14
HAPLN3	64.1851	-3.27793	0.405455	-8.08458	6.24e-16	5.31e-14
SAMD4A	971.373	0.918107	0.113992	8.05415	8e-16	6.78e-14
FAM26E	134.431	-1.64275	0.204271	-8.04204	8.84e-16	7.44e-14
RP11-438N16.1	147.853	-1.56384	0.194694	-8.03232	9.56e-16	8.02e-14
ARPC3	920.663	0.972281	0.121101	8.02869	9.85e-16	8.21e-14
LOC100130872	44.6885	2.9495	0.368217	8.01021	1.15e-15	9.5e-14
RBMS1	1108.99	-0.88153	0.110077	-8.00833	1.16e-15	9.59e-14
OBSCN	966.68	-1.19757	0.149803	-7.99426	1.3e-15	1.07e-13
PHYHIPL	1319.66	-0.871412	0.10927	-7.97485	1.53e-15	1.25e-13
SASH1	320.091	1.16747	0.146598	7.96379	1.67e-15	1.36e-13
TSPAN10	144.62	1.52833	0.192947	7.92098	2.36e-15	1.9e-13
FAM198B	887.77	-0.974328	0.123608	-7.88237	3.21e-15	2.58e-13
CACNA2D1	2924.39	0.948805	0.120759	7.85703	3.93e-15	3.15e-13
CADM1	621.647	0.949108	0.120953	7.84692	4.26e-15	3.38e-13
IFITM2	212.028	-1.4078	0.179409	-7.84687	4.27e-15	3.38e-13
HBE1	329.215	-1.33087	0.169956	-7.83064	4.85e-15	3.83e-13
KCTD7	768.23	0.938029	0.120197	7.80407	5.99e-15	4.7e-13
DDC	617.46	1.14353	0.146908	7.78399	7.03e-15	5.49e-13
AP3M1	843.61	-1.03875	0.133592	-7.77554	7.51e-15	5.84e-13
SLC6A15	864.103	-0.903099	0.116169	-7.77402	7.6e-15	5.88e-13
PCDHB17	83.417	1.91718	0.249357	7.68847	1.49e-14	1.15e-12
LRRC8B	1625.44	-1.02605	0.133887	-7.66361	1.81e-14	1.38e-12
RNF4	1419.38	-0.82728	0.108128	-7.65091	2e-14	1.52e-12
ATP6V1E1	950.28	-0.900401	0.118454	-7.60124	2.93e-14	2.22e-12
RTL1	35.2635	4.22164	0.555628	7.59796	3.01e-14	2.27e-12
PRDM6	455.313	-1.14384	0.15064	-7.59317	3.12e-14	2.35e-12
NRP1	432.211	-1.32506	0.174809	-7.58004	3.45e-14	2.58e-12
AIF1L	259.417	-1.20339	0.158794	-7.57829	3.5e-14	2.61e-12
PLXNA1	5862.56	0.664338	0.087738	7.57184	3.68e-14	2.73e-12
KCNQ5	685.1	-0.886621	0.117214	-7.5641	3.91e-14	2.88e-12
TMEM229A	290.548	1.29348	0.171185	7.55603	4.16e-14	3.05e-12
TRIP6	1663.61	0.956832	0.127194	7.52263	5.37e-14	3.92e-12
BTBD3	512.824	-1.01991	0.135807	-7.50999	5.91e-14	4.3e-12
CBX1	2712.39	0.749583	0.0998721	7.50542	6.12e-14	4.43e-12
HEY1	854.642	0.978455	0.130659	7.48864	6.96e-14	5.02e-12
ASIC1	180.47	1.31117	0.175197	7.48401	7.21e-14	5.17e-12
VMO1	72.3897	2.07014	0.276874	7.47682	7.61e-14	5.44e-12
TMEM150C	47.0691	2.5022	0.335701	7.45366	9.08e-14	6.46e-12
SYNE3	109.112	1.7815	0.239453	7.43989	1.01e-13	7.14e-12
FGF14-IT1	31.3369	3.63003	0.489263	7.41937	1.18e-13	8.3e-12
GALNT16	256.3	1.27143	0.171472	7.41482	1.22e-13	8.55e-12
TRIP13	802.973	-0.979517	0.13275	-7.37867	1.6e-13	1.12e-11
UHMK1	2673.51	0.745607	0.101269	7.36266	1.8e-13	1.25e-11
CHML	706.135	-0.909127	0.123562	-7.35768	1.87e-13	1.3e-11
SH3TC1	627.453	1.00588	0.136729	7.35673	1.88e-13	1.3e-11
VPS53	2554.66	0.761514	0.103576	7.35219	1.95e-13	1.34e-11
ANO3	153.005	1.5789	0.215405	7.32992	2.3e-13	1.58e-11
AMD1	1578.74	-0.739861	0.101039	-7.32252	2.43e-13	1.66e-11
CPED1	123.203	1.58738	0.216873	7.3194	2.49e-13	1.69e-11
PHLDA1	1005.05	0.92909	0.126994	7.31604	2.55e-13	1.72e-11
NOS3	838.951	-0.969567	0.132614	-7.3112	2.65e-13	1.78e-11
EMB	640.537	-0.896121	0.122631	-7.30745	2.72e-13	1.82e-11
INSRR	261.145	1.70868	0.234201	7.29581	2.97e-13	1.98e-11
ARSE	87.4599	-1.85507	0.25464	-7.28506	3.22e-13	2.14e-11
ZNF385A	2042.28	1.01745	0.139707	7.28271	3.27e-13	2.16e-11
PCDH7	1080.28	-0.752188	0.103294	-7.28201	3.29e-13	2.17e-11
POM121C	4762.28	-0.786047	0.107981	-7.27947	3.35e-13	2.2e-11
PCDH1	88.4295	-2.17255	0.298669	-7.27409	3.49e-13	2.28e-11
HSF2	219.425	-1.19918	0.16497	-7.26906	3.62e-13	2.36e-11
TSPAN8	772.955	-1.14697	0.157881	-7.26481	3.74e-13	2.42e-11
LAMB3	73.5739	1.90537	0.262307	7.26389	3.76e-13	2.43e-11
ITPRIP	291.873	-1.17295	0.161538	-7.26115	3.84e-13	2.47e-11
OAS3	134.158	-1.54303	0.212541	-7.25992	3.87e-13	2.48e-11
FAM129A	896.449	-0.849349	0.117389	-7.23532	4.64e-13	2.96e-11
MCAM	1124.98	-0.788169	0.108943	-7.23467	4.67e-13	2.96e-11
HS6ST3	1008.82	-0.845306	0.116881	-7.23222	4.75e-13	3.01e-11
PALMD	238.104	1.17647	0.162841	7.22467	5.02e-13	3.17e-11
SMG8	1093.49	-0.770581	0.107113	-7.19409	6.29e-13	3.95e-11
ZBTB4	2270.37	0.829435	0.11562	7.17378	7.3e-13	4.56e-11
HEATR2	2568.21	-0.750667	0.104663	-7.17224	7.38e-13	4.59e-11
PHKA2-AS1	335.513	-1.04948	0.146563	-7.16063	8.03e-13	4.98e-11
SOBP	178.736	1.23799	0.173202	7.14762	8.83e-13	5.46e-11
C1orf216	932.958	0.911351	0.127541	7.14556	8.96e-13	5.52e-11
TRIM24	5312.75	-0.738692	0.1034	-7.144	9.07e-13	5.56e-11
PODXL2	1542.56	1.07617	0.150766	7.13805	9.47e-13	5.78e-11
TFAP2B	32.5641	8.74744	1.22705	7.12886	1.01e-12	6.16e-11
PCDH17	120.025	1.50251	0.210905	7.1241	1.05e-12	6.35e-11
SLC43A2	703.471	0.949325	0.133281	7.12273	1.06e-12	6.39e-11
NPTN	624.727	-0.898946	0.12625	-7.12038	1.08e-12	6.45e-11
TSPAN15	166.879	1.30606	0.183418	7.12068	1.07e-12	6.45e-11
AGPAT3	1907.08	0.714952	0.100453	7.11731	1.1e-12	6.55e-11
NEUROG2	41.9626	3.9825	0.559562	7.11717	1.1e-12	6.55e-11
FZD1	1077.13	-0.990615	0.139314	-7.11066	1.15e-12	6.85e-11
SYTL5	54.351	-2.4437	0.344099	-7.10173	1.23e-12	7.28e-11
SLC25A2	68.0547	1.94239	0.273615	7.09898	1.26e-12	7.4e-11
CRELD1	460.414	0.955783	0.135079	7.07576	1.49e-12	8.71e-11
MKL2	1232.3	-0.743492	0.105127	-7.07233	1.52e-12	8.9e-11
LSAMP	1268.16	-0.789408	0.111697	-7.06739	1.58e-12	9.19e-11
FAM124B	29.3674	3.38906	0.479967	7.06102	1.65e-12	9.58e-11
NUP155	2168.53	-0.689598	0.0979009	-7.04384	1.87e-12	1.08e-10
ANLN	1849.01	-0.93566	0.133278	-7.02039	2.21e-12	1.27e-10
ARSJ	1035.69	0.966788	0.138184	6.99638	2.63e-12	1.51e-10
ALDH1L2	561.594	-0.935661	0.134195	-6.9724	3.12e-12	1.78e-10
SCD5	942.594	1.00501	0.144619	6.94938	3.67e-12	2.09e-10
PLP1	57.6352	-2.28339	0.329078	-6.93875	3.96e-12	2.25e-10
TFAM	668.362	-0.806989	0.116441	-6.93047	4.19e-12	2.37e-10
GLT8D2	106.346	-1.84549	0.266414	-6.92715	4.29e-12	2.42e-10
LZTS3	586.289	0.812691	0.117469	6.91832	4.57e-12	2.57e-10
EEPD1	110.785	1.95886	0.284084	6.89537	5.37e-12	3.01e-10
AKTIP	174.706	-1.27529	0.185114	-6.8892	5.61e-12	3.13e-10
RAB15	752.942	0.787633	0.114397	6.88509	5.78e-12	3.21e-10
FOXO4	301.382	1.13845	0.165806	6.86613	6.6e-12	3.65e-10
GLIS2	404.914	-1.11041	0.161952	-6.85641	7.06e-12	3.9e-10
FHL1	2760.19	-0.897495	0.130982	-6.85205	7.28e-12	4e-10
COL3A1	18281.9	0.691375	0.10104	6.84255	7.78e-12	4.26e-10
HEXA	1278.83	0.67648	0.0988898	6.84075	7.88e-12	4.3e-10
KIAA0513	565.821	1.02669	0.150219	6.83462	8.22e-12	4.47e-10
PDGFB	143.116	-1.57087	0.229847	-6.83442	8.23e-12	4.47e-10
IGF2	45.0197	2.92347	0.42855	6.82177	8.99e-12	4.86e-10
SEMA6A	610.485	0.995913	0.146053	6.81883	9.18e-12	4.95e-10
JOSD2	617.163	0.989832	0.145255	6.81446	9.46e-12	5.08e-10
OSR2	253.025	-1.13778	0.167384	-6.79742	1.07e-11	5.7e-10
CLCN3	3055.57	0.850105	0.12525	6.78726	1.14e-11	6.1e-10
AIFM3	26.3187	3.89551	0.574244	6.78372	1.17e-11	6.23e-10
MEF2C	561.497	-0.889527	0.131164	-6.78178	1.19e-11	6.29e-10
PEAR1	75.5963	1.87094	0.276106	6.77615	1.23e-11	6.52e-10
PDLIM3	676.558	-0.949343	0.140138	-6.77433	1.25e-11	6.58e-10
HRH1	63.6284	-1.95317	0.288439	-6.77153	1.27e-11	6.69e-10
ISLR2	234.931	1.27743	0.188813	6.76557	1.33e-11	6.94e-10
ABTB1	347.189	0.976556	0.144395	6.7631	1.35e-11	7.04e-10
LPPR2	789.881	0.937334	0.138904	6.74805	1.5e-11	7.78e-10
LRRC17	1014.67	-1.03499	0.153384	-6.74768	1.5e-11	7.78e-10
ASAP1	3224.68	-0.631133	0.0936035	-6.74262	1.56e-11	8.03e-10
BEGAIN	1849.54	0.76014	0.113103	6.72081	1.81e-11	9.3e-10
RIMKLA	33.7313	2.75647	0.410336	6.7176	1.85e-11	9.48e-10
GJC2	477.77	1.08614	0.162135	6.69898	2.1e-11	1.07e-09
FOXO3	2046.21	0.764743	0.114206	6.69617	2.14e-11	1.09e-09
DHRS2	57.8645	-2.3702	0.354072	-6.69412	2.17e-11	1.1e-09
LRRC4B	1688.66	-0.99057	0.148086	-6.68916	2.24e-11	1.14e-09
ROGDI	512.012	0.86586	0.129663	6.67777	2.43e-11	1.22e-09
RAB3B	323.625	-0.977965	0.147254	-6.64134	3.11e-11	1.56e-09
FMN1	4554	-0.670957	0.101112	-6.63578	3.23e-11	1.62e-09
AUTS2	3010.5	-0.682478	0.103004	-6.62576	3.45e-11	1.73e-09
ARPP19	2185.13	-0.645592	0.097487	-6.62235	3.54e-11	1.76e-09
OR51B5	63.3419	-1.96852	0.297445	-6.61808	3.64e-11	1.81e-09
AHNAK2	2052.25	-0.895218	0.135337	-6.61472	3.72e-11	1.84e-09
LIMD2	2919.53	0.736642	0.111404	6.61236	3.78e-11	1.87e-09
LOC148413	441.423	0.929024	0.140571	6.60892	3.87e-11	1.91e-09
LINC00890	25.2703	3.63102	0.551048	6.5893	4.42e-11	2.17e-09
SLC1A1	23.1952	3.60671	0.547812	6.58384	4.58e-11	2.24e-09
ALCAM	5709.46	-0.632988	0.0961691	-6.58203	4.64e-11	2.26e-09
OPRD1	37.3659	3.00559	0.457244	6.57327	4.92e-11	2.39e-09
NIF3L1	456.58	-0.936332	0.142473	-6.572	4.96e-11	2.41e-09
PAPPA	281.7	-1.45755	0.221881	-6.56909	5.06e-11	2.45e-09
VKORC1L1	1170.61	-0.710297	0.108211	-6.56401	5.24e-11	2.53e-09
PEX11B	371.514	0.968511	0.147635	6.56019	5.37e-11	2.58e-09
ERCC6L	151.65	-1.30725	0.19957	-6.55032	5.74e-11	2.75e-09
ATP1B3	1029.95	-0.714177	0.109073	-6.54772	5.84e-11	2.79e-09
CABLES1	287.521	-1.2795	0.195425	-6.54725	5.86e-11	2.79e-09
ZYG11B	1020.15	-0.677277	0.103561	-6.53989	6.16e-11	2.92e-09
HPSE	167.473	-1.24514	0.190543	-6.5347	6.37e-11	3.01e-09
MYRF	408.855	-1.02266	0.156497	-6.53471	6.37e-11	3.01e-09
ANKRD40	1650.95	0.647655	0.0991575	6.53158	6.51e-11	3.06e-09
ITGB5	1382.66	-0.751735	0.115251	-6.52256	6.91e-11	3.24e-09
RTN3	1753.18	-0.753371	0.115526	-6.5212	6.97e-11	3.26e-09
AASDHPPT	522.529	-0.964143	0.147933	-6.51741	7.15e-11	3.34e-09
MTHFR	1009.12	0.722372	0.110962	6.51007	7.51e-11	3.49e-09
LUM	823.053	1.21728	0.187467	6.49331	8.4e-11	3.9e-09
KDM6B	5485.45	0.728582	0.112363	6.4842	8.92e-11	4.13e-09
PCDHB2	1765.17	0.734846	0.11336	6.48239	9.03e-11	4.16e-09
ZBTB18	438.993	0.881899	0.136205	6.47478	9.5e-11	4.37e-09
CDKN2C	1251.18	0.770651	0.119052	6.47323	9.59e-11	4.4e-09
SLC7A7	44.04	-2.44261	0.377516	-6.47021	9.79e-11	4.48e-09
TOR4A	102.324	-1.59933	0.247296	-6.46728	9.98e-11	4.55e-09
MMP16	318.915	-1.1996	0.185503	-6.46676	1e-10	4.55e-09
TRIM41	1937.7	0.787732	0.121835	6.46555	1.01e-10	4.58e-09
GAB2	4990.02	0.686877	0.106334	6.45964	1.05e-10	4.75e-09
TNFAIP3	99.0394	1.50006	0.232273	6.45821	1.06e-10	4.78e-09
NRG1-IT1	28.4856	3.09598	0.479748	6.45335	1.09e-10	4.92e-09
AHCTF1	3171.85	-0.656623	0.101926	-6.44212	1.18e-10	5.28e-09
CMAHP	442.475	-1.40194	0.217761	-6.43799	1.21e-10	5.4e-09
DSTN	899.969	-0.837943	0.130157	-6.43796	1.21e-10	5.4e-09
PCDHB6	113.416	1.48235	0.230429	6.43302	1.25e-10	5.56e-09
IL17RD	777.177	0.864653	0.134692	6.41949	1.37e-10	6.06e-09
CTSC	1741.69	-0.645811	0.100623	-6.41815	1.38e-10	6.08e-09
INS-IGF2	38.8234	2.77132	0.431798	6.4181	1.38e-10	6.08e-09
SEMA4G	578.671	0.936515	0.146123	6.40911	1.46e-10	6.44e-09
ITGA7	634.363	-0.798263	0.124599	-6.40668	1.49e-10	6.52e-09
TICRR	1213.06	-0.713146	0.111574	-6.39171	1.64e-10	7.17e-09
PABL_B-int:ERV1:LTR	308.486	-1.08175	0.169856	-6.36863	1.91e-10	8.32e-09
DBH	50.6843	2.51481	0.395029	6.36614	1.94e-10	8.41e-09
TMEM108	2112.35	0.658245	0.103396	6.36624	1.94e-10	8.41e-09
COL1A2	51.2412	2.24125	0.353139	6.34664	2.2e-10	9.52e-09
ATXN7L3B	2432.32	0.594698	0.0937231	6.34526	2.22e-10	9.58e-09
TMEM204	124.501	-1.34809	0.21257	-6.34184	2.27e-10	9.77e-09
FXYD6	25.3672	3.50447	0.552835	6.3391	2.31e-10	9.92e-09
BAK1	930.601	-0.874875	0.138052	-6.33728	2.34e-10	1e-08
CCNB1	1703.19	-0.804884	0.127109	-6.33223	2.42e-10	1.03e-08
CASP10	81.7419	-1.7693	0.279568	-6.32871	2.47e-10	1.05e-08
BEND4	985.766	0.67918	0.107374	6.32538	2.53e-10	1.07e-08
FAM3C	524.554	1.0292	0.16273	6.32458	2.54e-10	1.08e-08
NUP160	2589.49	-0.595124	0.0941234	-6.32281	2.57e-10	1.08e-08
MPND	359.635	1.03969	0.164472	6.32139	2.59e-10	1.09e-08
EML4	5492.28	0.685734	0.108632	6.31245	2.75e-10	1.15e-08
LMO7	324.963	-1.0629	0.168729	-6.29943	2.99e-10	1.25e-08
ALDH3A2	929.975	-0.710142	0.112897	-6.29019	3.17e-10	1.33e-08
PPP1R3B	473.889	0.790133	0.125668	6.28745	3.23e-10	1.35e-08
NCAPG	983.671	-0.782756	0.124526	-6.2859	3.26e-10	1.36e-08
ZNF532	2343.52	-0.705926	0.112434	-6.27857	3.42e-10	1.42e-08
GABARAPL1	275.508	0.925347	0.147422	6.27685	3.46e-10	1.43e-08
GSATII:centr:Satellite	2708.51	0.90772	0.145026	6.25902	3.87e-10	1.6e-08
SEMA6C	1249.01	0.636542	0.10174	6.25654	3.94e-10	1.62e-08
DUSP22	664.38	0.78431	0.125477	6.25062	4.09e-10	1.68e-08
ARHGEF25	1280.48	0.68128	0.109042	6.24787	4.16e-10	1.7e-08
PPIF	1249.2	-0.676994	0.108454	-6.24221	4.31e-10	1.76e-08
PROSER1	1174.28	-0.703526	0.112718	-6.24148	4.33e-10	1.77e-08
SERTAD4	34.0782	2.46964	0.395784	6.23986	4.38e-10	1.78e-08
ARHGEF28	171.534	1.17169	0.187867	6.23678	4.47e-10	1.81e-08
PDE7B	45.6318	2.0875	0.334776	6.23552	4.5e-10	1.82e-08
ARHGEF40	3679.22	0.652587	0.104743	6.23037	4.65e-10	1.88e-08
TES	215.748	1.04584	0.167936	6.2276	4.74e-10	1.9e-08
RGS16	81.9728	1.53995	0.247494	6.2222	4.9e-10	1.97e-08
ST3GAL2	2523.92	0.71789	0.115446	6.21842	5.02e-10	2.01e-08
TROAP	1141.04	-0.838842	0.134956	-6.21566	5.11e-10	2.04e-08
SCARB2	3882.88	-0.7619	0.122613	-6.21387	5.17e-10	2.06e-08
DIABLO	2054.67	0.724274	0.116702	6.20617	5.43e-10	2.16e-08
FREM1	826.855	-0.744633	0.120104	-6.19988	5.65e-10	2.24e-08
STAT2	1095.36	-1.0666	0.172448	-6.18505	6.21e-10	2.45e-08
CLOCK	774.427	-0.729532	0.118026	-6.18113	6.36e-10	2.5e-08
LOC100129917	293.922	0.911233	0.147423	6.18107	6.37e-10	2.5e-08
GPR158	19.385	4.49182	0.727539	6.17399	6.66e-10	2.61e-08
OR51I1	34.731	-2.68908	0.43554	-6.17413	6.65e-10	2.61e-08
TEX15	260.19	-1.53141	0.248113	-6.17223	6.73e-10	2.63e-08
C1orf233	501.845	0.978186	0.158532	6.17026	6.82e-10	2.65e-08
CX3CL1	181.983	-1.11797	0.181791	-6.14973	7.76e-10	3.02e-08
PLEKHB1	493.192	0.777863	0.126579	6.14529	7.98e-10	3.09e-08
PRC1	1612.44	-0.819756	0.133407	-6.14477	8.01e-10	3.1e-08
SEMA4D	532.484	0.74363	0.121085	6.14137	8.18e-10	3.16e-08
COASY	1419.94	-0.708151	0.115331	-6.14018	8.24e-10	3.17e-08
MAP3K10	1046.54	0.753297	0.12282	6.13334	8.61e-10	3.3e-08
FAM124A	148.791	1.21505	0.198295	6.12749	8.93e-10	3.42e-08
ISOC1	1203.2	0.663967	0.10839	6.12572	9.03e-10	3.45e-08
LIMK1	1752.89	0.75259	0.12302	6.11764	9.5e-10	3.62e-08
KIAA1614	500.408	0.995183	0.16312	6.10091	1.05e-09	4.01e-08
DDX39A	1419.57	-0.723743	0.118671	-6.09875	1.07e-09	4.05e-08
ATF7IP2	21.8056	3.40444	0.558276	6.09814	1.07e-09	4.06e-08
RPS6KA2	2518.7	0.717542	0.117968	6.08249	1.18e-09	4.47e-08
CPS1	1240.68	-0.724392	0.119219	-6.07614	1.23e-09	4.64e-08
LOC100129034	243.676	-1.05295	0.17343	-6.07129	1.27e-09	4.77e-08
LSP1	48.274	2.22771	0.367057	6.06912	1.29e-09	4.82e-08
AQP1	75.0163	-1.65356	0.27293	-6.05857	1.37e-09	5.14e-08
SPSB2	225.784	1.03003	0.170168	6.05302	1.42e-09	5.3e-08
CCNB2	958.606	-0.712152	0.117734	-6.0488	1.46e-09	5.43e-08
SDAD1	667.282	-0.764656	0.126439	-6.04765	1.47e-09	5.46e-08
SCN5A	43.4826	2.11477	0.349869	6.04447	1.5e-09	5.55e-08
APOE	238.402	-1.14284	0.189171	-6.04127	1.53e-09	5.65e-08
EFNB2	458.809	0.836914	0.138592	6.03871	1.55e-09	5.73e-08
FAM46A	107.309	1.35653	0.224814	6.03402	1.6e-09	5.88e-08
LARGE	289.152	0.982477	0.16298	6.02819	1.66e-09	6.07e-08
PRKCI	554.965	-0.859356	0.142551	-6.0284	1.66e-09	6.07e-08
NRBP1	2069.7	0.656834	0.10897	6.02765	1.66e-09	6.08e-08
ELMO1	351.319	1.03039	0.170987	6.02614	1.68e-09	6.12e-08
LOC646762	1093.58	-0.713309	0.11851	-6.01897	1.76e-09	6.39e-08
PLP2	1083.82	-0.673582	0.112001	-6.01408	1.81e-09	6.57e-08
PRDX6	3422.18	-0.605043	0.100651	-6.0113	1.84e-09	6.66e-08
IRF7	256.266	0.920138	0.153154	6.00793	1.88e-09	6.79e-08
FAM163B	17.9908	4.68087	0.779307	6.00645	1.9e-09	6.84e-08
TP73-AS1	932.95	0.67117	0.11188	5.99902	1.99e-09	7.14e-08
DLX6-AS1	127.681	1.23412	0.205773	5.99748	2e-09	7.19e-08
DHH	54.1047	-1.87314	0.312422	-5.99555	2.03e-09	7.26e-08
BNC2	282.883	1.00312	0.167761	5.97947	2.24e-09	7.98e-08
JMJD1C-AS1	125.419	1.20505	0.201532	5.97946	2.24e-09	7.98e-08
RELL1	59.5918	1.90636	0.318849	5.9789	2.25e-09	7.99e-08
PAICS	3133.16	-0.653937	0.109503	-5.97188	2.35e-09	8.32e-08
UBE2F-SCLY	616.403	-0.689333	0.115446	-5.97104	2.36e-09	8.35e-08
BUB1	1055.1	-0.863508	0.144662	-5.96914	2.39e-09	8.43e-08
COX7B	405.857	-1.09001	0.182689	-5.96648	2.42e-09	8.55e-08
RASL11B	597.33	-0.80496	0.135022	-5.96171	2.5e-09	8.78e-08
CXXC5	1649.73	0.766677	0.128649	5.95946	2.53e-09	8.88e-08
GPT2	906.686	-0.651376	0.109441	-5.95184	2.65e-09	9.29e-08
PNP	652.609	-0.71806	0.120887	-5.93991	2.85e-09	9.97e-08
HTR2B	83.0397	-1.97857	0.333201	-5.93806	2.88e-09	1.01e-07
ZNF687	1882.04	0.751641	0.127096	5.91398	3.34e-09	1.16e-07
ATP1A1	5016.39	-0.582982	0.0986413	-5.91012	3.42e-09	1.19e-07
ZNF451	2048.64	-0.575932	0.09754	-5.90457	3.54e-09	1.22e-07
ADAMTS3	1599.68	-0.76468	0.129646	-5.89821	3.67e-09	1.27e-07
CCDC106	824.365	0.734871	0.124602	5.89775	3.68e-09	1.27e-07
SUV420H2	755.194	0.723563	0.122774	5.89348	3.78e-09	1.3e-07
BAIAP2-AS1	444.511	0.769547	0.130674	5.88907	3.88e-09	1.33e-07
CPT1A	2563.49	0.702219	0.119315	5.88543	3.97e-09	1.36e-07
CCDC28B	576.306	0.949608	0.161569	5.87742	4.17e-09	1.42e-07
IFT27	439.545	0.864029	0.147006	5.87752	4.16e-09	1.42e-07
TFRC	4037.4	-0.59554	0.101384	-5.87411	4.25e-09	1.45e-07
DLG3	229.623	-0.949147	0.161631	-5.87231	4.3e-09	1.46e-07
AURKA	749.894	-0.736179	0.125419	-5.86974	4.36e-09	1.48e-07
ORC6	309.979	-0.984235	0.167693	-5.86928	4.38e-09	1.48e-07
TMEM97	787.91	-0.739273	0.125952	-5.86948	4.37e-09	1.48e-07
SPON2	889.303	0.748703	0.127663	5.86471	4.5e-09	1.52e-07
ADAMTS1	476.931	0.805537	0.137535	5.85694	4.71e-09	1.59e-07
ANK3	1710.01	-0.577678	0.0987575	-5.84946	4.93e-09	1.65e-07
NREP	2065.07	0.597129	0.102292	5.83751	5.3e-09	1.77e-07
DEGS1	1075.47	-0.685406	0.11754	-5.83124	5.5e-09	1.84e-07
GLIPR2	772.195	0.748313	0.128431	5.82658	5.66e-09	1.89e-07
SLCO4A1	75.6882	-1.56933	0.269585	-5.82131	5.84e-09	1.94e-07
DCAF8	2704.77	0.561042	0.0963858	5.82079	5.86e-09	1.94e-07
FYCO1	1380.48	0.617595	0.106237	5.81335	6.12e-09	2.03e-07
CPVL	226.468	-0.960539	0.165244	-5.81286	6.14e-09	2.03e-07
LIPA	229.716	-1.08376	0.186461	-5.81228	6.16e-09	2.03e-07
IMPA2	35.5632	-2.44796	0.421565	-5.80683	6.37e-09	2.1e-07
TP53INP1	1351.46	0.61056	0.105179	5.80495	6.44e-09	2.12e-07
KCTD12	4454.72	-0.665441	0.114669	-5.80314	6.51e-09	2.13e-07
PDE4B	1054.64	-0.628462	0.108333	-5.80119	6.58e-09	2.16e-07
CPOX	395.287	0.892086	0.154013	5.79227	6.94e-09	2.27e-07
CYFIP2	1393.24	0.586526	0.101312	5.7893	7.07e-09	2.3e-07
PSAT1	839.947	-0.680017	0.117531	-5.78587	7.21e-09	2.35e-07
CIRBP	2481.88	0.570088	0.0985426	5.7852	7.24e-09	2.35e-07
C3orf18	600.481	0.801013	0.138508	5.78316	7.33e-09	2.38e-07
UBE3C	3826.47	0.565513	0.0979177	5.77539	7.68e-09	2.48e-07
ARMCX3	743.736	0.67732	0.117308	5.77387	7.75e-09	2.5e-07
SERTAD1	381.022	0.99021	0.17189	5.76072	8.38e-09	2.7e-07
LBR	984.274	-0.642577	0.111557	-5.76009	8.41e-09	2.7e-07
NDC1	1058.3	-0.705193	0.122465	-5.75834	8.49e-09	2.72e-07
ECT2	1184.21	-0.738333	0.128231	-5.75782	8.52e-09	2.73e-07
MCM4	3030.13	-0.682052	0.118492	-5.75609	8.61e-09	2.75e-07
EFCAB14	850.575	-0.632947	0.109997	-5.7542	8.71e-09	2.78e-07
CD33	156.206	-1.09733	0.190725	-5.75345	8.74e-09	2.78e-07
IMP3	882.299	-0.618052	0.107471	-5.75087	8.88e-09	2.82e-07
CRYBG3	836.284	0.724498	0.126104	5.74525	9.18e-09	2.91e-07
B4GALNT3	590.45	-0.711655	0.123918	-5.74293	9.31e-09	2.94e-07
DNAJB2	1424.18	0.68838	0.120024	5.73534	9.73e-09	3.07e-07
S100A4	494.314	-0.834521	0.1457	-5.72768	1.02e-08	3.21e-07
DGKB	111.098	3.47999	0.607724	5.72627	1.03e-08	3.23e-07
TINF2	971.406	0.605298	0.105759	5.72339	1.04e-08	3.28e-07
MMS22L	578.371	-0.879091	0.153872	-5.71315	1.11e-08	3.47e-07
CNTN4	461.328	-0.726223	0.127314	-5.7042	1.17e-08	3.65e-07
KIAA0895	246.228	-0.88542	0.155291	-5.70167	1.19e-08	3.7e-07
NRCAM	273.502	1.01838	0.178641	5.70071	1.19e-08	3.72e-07
LRRC8C	655.268	-0.745878	0.130856	-5.69999	1.2e-08	3.72e-07
HNRNPM	4535.59	-0.664471	0.116752	-5.69132	1.26e-08	3.91e-07
ZNF513	1083.9	0.632019	0.111125	5.68746	1.29e-08	3.99e-07
MAD2L1	514.62	-0.837827	0.147323	-5.68702	1.29e-08	3.99e-07
NPR1	253.631	-1.04151	0.183245	-5.68372	1.32e-08	4.06e-07
PRKAR2A	1118.94	0.767559	0.135174	5.67829	1.36e-08	4.19e-07
BRSK2	136.587	1.13054	0.199262	5.67366	1.4e-08	4.29e-07
PIK3R3	2444.76	0.632088	0.111435	5.67225	1.41e-08	4.32e-07
LUZP2	64.7447	-1.7717	0.312642	-5.66686	1.45e-08	4.45e-07
KCNK2	55.5121	1.686	0.297579	5.66573	1.46e-08	4.47e-07
MVB12A	965.11	-0.775645	0.13697	-5.66287	1.49e-08	4.54e-07
CLTB	906.671	0.727594	0.128679	5.65435	1.56e-08	4.76e-07
ATF2	861.119	-0.767014	0.135709	-5.65189	1.59e-08	4.82e-07
MIR3606	591.005	0.79688	0.141078	5.6485	1.62e-08	4.91e-07
UTP20	1775.02	-0.554207	0.0982128	-5.64292	1.67e-08	5.06e-07
GNG4	302.052	0.945456	0.167559	5.64253	1.68e-08	5.06e-07
DKK3	224.587	1.1645	0.206413	5.64161	1.68e-08	5.08e-07
MFAP3	1159.07	-0.656964	0.116469	-5.64066	1.69e-08	5.1e-07
CD36	39.7125	2.0576	0.365208	5.63405	1.76e-08	5.29e-07
CKS1B	812.541	-0.756333	0.134255	-5.63356	1.77e-08	5.29e-07
DNAH11	110.631	-1.22972	0.218383	-5.63101	1.79e-08	5.36e-07
TTF2	741.686	-0.650338	0.115528	-5.62925	1.81e-08	5.4e-07
FAM83D	879.743	-0.709638	0.126242	-5.62123	1.9e-08	5.65e-07
LPPR5	218.179	1.10697	0.197304	5.61047	2.02e-08	6e-07
ACSL4	276.996	-0.914998	0.1631	-5.61005	2.02e-08	6.01e-07
B4GALT5	2315.04	0.571598	0.101975	5.60525	2.08e-08	6.16e-07
CTDSP1	1386.59	-0.763337	0.1363	-5.6004	2.14e-08	6.33e-07
HID1	596.155	0.738712	0.131912	5.60004	2.14e-08	6.33e-07
2024-03-08	1051.24	0.59188	0.105736	5.59771	2.17e-08	6.4e-07
IRF3	946.881	0.645154	0.115266	5.59709	2.18e-08	6.41e-07
ZYG11A	85.3014	-1.58812	0.283997	-5.59205	2.24e-08	6.59e-07
LOC283731	65.7775	1.61494	0.28901	5.58785	2.3e-08	6.74e-07
TMCC2	399.957	0.937703	0.167886	5.58534	2.33e-08	6.82e-07
SNHG3	1803.23	-0.602268	0.108079	-5.5725	2.51e-08	7.33e-07
C1orf106	25.8252	-2.83523	0.5093	-5.56692	2.59e-08	7.56e-07
VANGL1	752.52	-0.619066	0.111213	-5.56649	2.6e-08	7.56e-07
CYB5R1	692.606	0.655385	0.117799	5.56358	2.64e-08	7.68e-07
LOC728392	588.494	0.800041	0.143807	5.5633	2.65e-08	7.68e-07
KIF13B	2754.48	0.605216	0.108942	5.55538	2.77e-08	8.02e-07
ELF4	385.991	-0.803616	0.144749	-5.55179	2.83e-08	8.17e-07
BCAT1	2290.62	-0.540184	0.0973448	-5.54918	2.87e-08	8.28e-07
IFITM3	197.095	-1.0166	0.183437	-5.54197	2.99e-08	8.61e-07
LMTK3	591.885	0.699026	0.126357	5.53217	3.16e-08	9.09e-07
NAV1	92.197	1.43612	0.259704	5.52984	3.21e-08	9.19e-07
PREX1	56.1132	1.75412	0.31731	5.52811	3.24e-08	9.27e-07
HSPB6	163.26	-1.21179	0.219234	-5.52737	3.25e-08	9.29e-07
FAM208B	2384.89	-0.645233	0.116777	-5.52533	3.29e-08	9.38e-07
GPR68	341.816	0.830886	0.150525	5.5199	3.39e-08	9.66e-07
SMARCA5	2726.52	-0.550794	0.0999038	-5.51325	3.52e-08	1e-06
FBLN7	301.527	-0.806609	0.146536	-5.5045	3.7e-08	1.05e-06
MATN2	111.865	-1.23361	0.224153	-5.50344	3.72e-08	1.06e-06
NXT2	311.899	-0.922069	0.16767	-5.4993	3.81e-08	1.08e-06
TMEM132A	5596.97	0.658996	0.119896	5.49638	3.88e-08	1.09e-06
CA14	516.989	-0.713574	0.129891	-5.49362	3.94e-08	1.11e-06
ANAPC1	2191.98	-0.516154	0.0940178	-5.48996	4.02e-08	1.13e-06
OTUD7B	2298.23	0.741154	0.135023	5.48909	4.04e-08	1.13e-06
DTL	1303.55	-0.729717	0.133006	-5.48637	4.1e-08	1.15e-06
CDK1	425.556	-1.17923	0.214953	-5.48599	4.11e-08	1.15e-06
NUP153	3281.73	-0.543336	0.0990862	-5.48346	4.17e-08	1.16e-06
RADIL	823.966	-0.683023	0.124559	-5.48351	4.17e-08	1.16e-06
TMEM194A	1137.57	-0.655165	0.119513	-5.48197	4.21e-08	1.17e-06
LRRC16A	532.668	-0.703858	0.128469	-5.47881	4.28e-08	1.19e-06
RFC5	479.503	-0.757705	0.13829	-5.47911	4.27e-08	1.19e-06
IER2	2081.37	0.74797	0.13658	5.47641	4.34e-08	1.2e-06
SMURF1	1251.61	-0.585324	0.107057	-5.46739	4.57e-08	1.26e-06
TP53I3	1511.15	0.713054	0.130416	5.46752	4.56e-08	1.26e-06
EPT1	551.616	-0.705344	0.129025	-5.46674	4.58e-08	1.26e-06
ULK1	2359.92	0.513469	0.0939552	5.46504	4.63e-08	1.27e-06
ZBTB46	590.22	0.703316	0.128688	5.46526	4.62e-08	1.27e-06
FBXL7	1528.51	0.539399	0.0987553	5.46198	4.71e-08	1.29e-06
BAX	1413.2	0.613438	0.112335	5.46079	4.74e-08	1.3e-06
E2F5	301.045	-0.885339	0.162346	-5.4534	4.94e-08	1.35e-06
LYPLA2	3582.38	-0.686774	0.125946	-5.45293	4.95e-08	1.35e-06
TOP2A	3191.94	-0.626381	0.114892	-5.45192	4.98e-08	1.36e-06
SVA_D:SVA_D:Other	8095.8	0.594485	0.109077	5.45014	5.03e-08	1.37e-06
CD97	1162.16	-0.634347	0.116436	-5.44804	5.09e-08	1.38e-06
DGKH	1029.81	-0.644399	0.118279	-5.44811	5.09e-08	1.38e-06
PLS3	764.826	-0.696042	0.127921	-5.44119	5.29e-08	1.43e-06
POLD4	251.3	0.899728	0.16548	5.43709	5.42e-08	1.46e-06
CHRNA7	346.214	-0.930796	0.171345	-5.43231	5.56e-08	1.5e-06
DRAP1	792.386	0.814412	0.149945	5.4314	5.59e-08	1.5e-06
LINC00341	20.5002	2.90152	0.534745	5.42598	5.76e-08	1.55e-06
RFC3	490.932	-0.733588	0.135216	-5.42531	5.79e-08	1.55e-06
RELL2	214.169	0.895231	0.165058	5.42373	5.84e-08	1.56e-06
MAX	1170.91	0.6745	0.124423	5.42102	5.93e-08	1.58e-06
PHRF1	3277.58	0.587494	0.108411	5.41913	5.99e-08	1.6e-06
DHX33	1463.52	-0.628701	0.11603	-5.41844	6.01e-08	1.6e-06
BUB1B	903.012	-0.675752	0.124754	-5.41668	6.07e-08	1.61e-06
MIR1182	114.222	1.143	0.211082	5.41495	6.13e-08	1.63e-06
VIM-AS1	146.615	1.2522	0.23126	5.41468	6.14e-08	1.63e-06
KIAA0101	423.285	-0.760474	0.140545	-5.41088	6.27e-08	1.66e-06
MCCC2	1398.79	-0.549843	0.101736	-5.40463	6.49e-08	1.72e-06
CKMT1B	81.493	-1.44499	0.267439	-5.40306	6.55e-08	1.73e-06
HLX	773.371	0.819929	0.15186	5.39926	6.69e-08	1.76e-06
ATAD2	1033.66	-0.667535	0.123643	-5.39889	6.71e-08	1.76e-06
MRPS30	1464.17	-0.564585	0.104634	-5.39582	6.82e-08	1.79e-06
ALR/Alpha:centr:Satellite	1697.74	-0.663103	0.122928	-5.39425	6.88e-08	1.8e-06
C12orf44	890.043	0.93041	0.172605	5.3904	7.03e-08	1.84e-06
EPHA6	28.9488	2.27669	0.422438	5.38941	7.07e-08	1.85e-06
C1orf63	507.514	0.706629	0.131212	5.38541	7.23e-08	1.88e-06
SFXN3	1733.22	0.514786	0.0957135	5.3784	7.51e-08	1.96e-06
FOXR2	248.876	-1.10791	0.206269	-5.37118	7.82e-08	2.03e-06
HSPA6	25.8115	2.69836	0.502409	5.37084	7.84e-08	2.03e-06
CCNA2	1239.44	-0.57088	0.10633	-5.36896	7.92e-08	2.05e-06
ZBTB7B	1925.53	0.636556	0.118568	5.36869	7.93e-08	2.05e-06
TNKS1BP1	3568.64	0.675201	0.125837	5.36569	8.06e-08	2.08e-06
FOXM1	3370.59	-0.563918	0.105119	-5.36455	8.12e-08	2.09e-06
LNPEP	534.178	-0.674702	0.125789	-5.36374	8.15e-08	2.1e-06
NEFL	334.644	0.789591	0.147268	5.36159	8.25e-08	2.12e-06
C19orf26	482.408	0.694705	0.129667	5.35759	8.43e-08	2.16e-06
KLHL15	374.612	-0.734262	0.137291	-5.34823	8.88e-08	2.27e-06
IQGAP3	3861.29	-0.603344	0.112864	-5.34576	9e-08	2.3e-06
AKR1C3	195.277	-1.07957	0.201974	-5.34509	9.04e-08	2.31e-06
MGST1	224.645	-0.845881	0.15826	-5.34489	9.05e-08	2.31e-06
C11orf96	1312.45	0.793193	0.148446	5.34333	9.13e-08	2.32e-06
SLC7A2	444.773	-0.693936	0.129992	-5.33829	9.38e-08	2.38e-06
SMYD1	360.704	-1.16405	0.218141	-5.33623	9.49e-08	2.41e-06
SOAT1	1033.12	-0.563861	0.105701	-5.33447	9.58e-08	2.43e-06
ANO6	3796.77	0.487008	0.0913398	5.33183	9.72e-08	2.46e-06
CNPY4	410.958	0.709485	0.133106	5.33022	9.81e-08	2.48e-06
SH3GL1	2121.55	0.686046	0.128726	5.3295	9.85e-08	2.48e-06
TSPAN33	979.703	0.683412	0.128264	5.32816	9.92e-08	2.5e-06
NCAPH	917.101	-0.621969	0.116844	-5.32309	1.02e-07	2.56e-06
MYBPC3	33.1545	-2.15524	0.404942	-5.32234	1.02e-07	2.57e-06
DPY19L1	1066.48	-0.678439	0.127488	-5.32161	1.03e-07	2.58e-06
ZSCAN18	1154.65	0.55192	0.103719	5.32131	1.03e-07	2.58e-06
BRCA2	580.705	-0.832893	0.156557	-5.32007	1.04e-07	2.59e-06
ENSA	3145.03	0.609016	0.114562	5.31604	1.06e-07	2.64e-06
LRRC7	626.317	-0.791017	0.148799	-5.316	1.06e-07	2.64e-06
BUB3	2176.17	-0.522748	0.0983996	-5.3125	1.08e-07	2.69e-06
RALGPS1	232.485	0.857983	0.161512	5.3122	1.08e-07	2.69e-06
TRIM67	27.6977	2.36824	0.445893	5.31122	1.09e-07	2.7e-06
DPYSL5	84.3098	-1.42206	0.267971	-5.30679	1.12e-07	2.76e-06
PAK3	51.8357	1.6331	0.30796	5.30297	1.14e-07	2.81e-06
PLAGL1	327.719	-0.925513	0.174805	-5.29455	1.19e-07	2.94e-06
ST8SIA4	256.537	-0.900694	0.170279	-5.28953	1.23e-07	3.02e-06
DNAJC6	1090.95	-0.597318	0.112964	-5.28771	1.24e-07	3.05e-06
TUB	1024.46	0.581583	0.110033	5.28555	1.25e-07	3.08e-06
KREMEN1	1132.54	0.717315	0.135745	5.28428	1.26e-07	3.09e-06
PRRC2B	11579.1	-0.549623	0.104017	-5.28398	1.26e-07	3.09e-06
MMP15	1233.07	0.682475	0.129224	5.28134	1.28e-07	3.13e-06
MAP3K9	624.938	-0.691003	0.130971	-5.276	1.32e-07	3.22e-06
FBXO5	476.578	-0.724996	0.13759	-5.26924	1.37e-07	3.34e-06
RCAN3	75.7261	1.41842	0.269325	5.26659	1.39e-07	3.38e-06
CSPG4	2077.17	-0.794808	0.150965	-5.26485	1.4e-07	3.41e-06
STK3	313.42	-0.794932	0.150997	-5.26455	1.41e-07	3.41e-06
CSE1L	2085.63	-0.676573	0.128564	-5.26254	1.42e-07	3.44e-06
VDAC2	1384.94	-0.565444	0.107499	-5.26	1.44e-07	3.48e-06
HEG1	1048.4	-0.669184	0.127274	-5.25782	1.46e-07	3.52e-06
ARVCF	2502.38	0.521172	0.0991942	5.25406	1.49e-07	3.59e-06
ADRBK2	1400.78	-0.577639	0.109951	-5.25362	1.49e-07	3.59e-06
PCNA	1674.79	-0.669183	0.127432	-5.25131	1.51e-07	3.63e-06
SQSTM1	7138.82	0.57849	0.110258	5.24671	1.55e-07	3.72e-06
BSDC1	1919.2	0.541936	0.103346	5.24393	1.57e-07	3.77e-06
ASPM	2799.56	-0.856672	0.163448	-5.24125	1.59e-07	3.82e-06
FAM214B	676.178	0.649603	0.124007	5.23842	1.62e-07	3.87e-06
HSDL1	593.719	0.604942	0.11565	5.2308	1.69e-07	4.03e-06
FGF5	365.091	-0.836886	0.160052	-5.22884	1.71e-07	4.06e-06
2024-03-02	464.569	0.792131	0.151536	5.22735	1.72e-07	4.09e-06
OLFML1	23.3527	2.62473	0.502252	5.22593	1.73e-07	4.11e-06
THTPA	443.673	0.77064	0.147529	5.22364	1.75e-07	4.16e-06
USP54	764.223	-0.617348	0.118195	-5.22311	1.76e-07	4.17e-06
MIDN	3642.4	0.657389	0.125934	5.22011	1.79e-07	4.23e-06
CEP170B	1173.33	-0.601298	0.115252	-5.21724	1.82e-07	4.28e-06
PTTG1	536.024	-0.934775	0.179171	-5.21721	1.82e-07	4.28e-06
CAPZA1	1743.53	-0.613834	0.117866	-5.20788	1.91e-07	4.48e-06
SLC16A1	1901.21	-0.5233	0.100483	-5.20787	1.91e-07	4.48e-06
STX6	1304.07	0.556735	0.106894	5.20829	1.91e-07	4.48e-06
GLDC	512.58	-0.634846	0.121951	-5.20576	1.93e-07	4.53e-06
CCDC102A	423.589	0.727718	0.139826	5.20445	1.95e-07	4.55e-06
GAL3ST4	728.886	-0.597015	0.114744	-5.20302	1.96e-07	4.58e-06
ZSWIM6	909.929	-0.679638	0.130752	-5.19791	2.02e-07	4.7e-06
PRIMAX-int:ERV1:LTR	279.472	-0.964617	0.185791	-5.19196	2.08e-07	4.85e-06
MIF4GD	525.263	0.635059	0.122333	5.19122	2.09e-07	4.86e-06
LOXL2	2319.36	0.759842	0.146425	5.18929	2.11e-07	4.9e-06
KIF11	1154.12	-0.547692	0.10561	-5.18601	2.15e-07	4.98e-06
SLC38A1	3702.15	-0.494344	0.0953532	-5.18434	2.17e-07	5.02e-06
GNB4	1285.17	-0.566152	0.109253	-5.18203	2.19e-07	5.08e-06
ARHGAP22	26.8151	2.29775	0.4436	5.17978	2.22e-07	5.13e-06
BNIP3L	750.888	0.61907	0.119545	5.17853	2.24e-07	5.15e-06
HEATR5A	1428.7	-0.631617	0.121967	-5.17859	2.24e-07	5.15e-06
ZNF397	403.911	0.787756	0.152168	5.17688	2.26e-07	5.19e-06
ZNF551	833.042	-0.607275	0.117363	-5.17435	2.29e-07	5.25e-06
RGS2	1285.86	-0.72334	0.139955	-5.16837	2.36e-07	5.41e-06
PPP1R35	844.185	0.613475	0.118733	5.16685	2.38e-07	5.45e-06
FAM219B	780.599	-0.682032	0.132318	-5.15448	2.54e-07	5.82e-06
DLGAP5	545.66	-0.702428	0.13635	-5.15166	2.58e-07	5.9e-06
PDAP1	2310	0.653646	0.126923	5.14995	2.61e-07	5.94e-06
HMGB3	1042.57	-0.652825	0.126838	-5.1469	2.65e-07	6.02e-06
MDH1	1282.97	-0.688162	0.133701	-5.14703	2.65e-07	6.02e-06
FANCI	1660.04	-0.572381	0.111285	-5.14338	2.7e-07	6.13e-06
TST	323.487	-0.744677	0.144876	-5.14011	2.75e-07	6.22e-06
EGFR	5084.53	0.482862	0.0939589	5.13908	2.76e-07	6.25e-06
MCM10	1128.68	-0.59017	0.114928	-5.13515	2.82e-07	6.37e-06
ZNF821	406.377	0.708928	0.138071	5.13451	2.83e-07	6.39e-06
HSPD1	6355.05	-0.46729	0.0910926	-5.12983	2.9e-07	6.54e-06
ATP1B1	642	-0.608516	0.118633	-5.12941	2.91e-07	6.54e-06
HIP1R	545.082	0.638738	0.124569	5.12757	2.94e-07	6.6e-06
TBX3	15.066	3.31998	0.647889	5.1243	2.99e-07	6.7e-06
L1CAM	700.701	-0.747116	0.14588	-5.12145	3.03e-07	6.8e-06
PCDHB5	168.843	1.15199	0.224981	5.12037	3.05e-07	6.83e-06
EFNA4	690.302	0.646663	0.126373	5.1171	3.1e-07	6.93e-06
TGFBI	60.5595	1.49887	0.292914	5.11711	3.1e-07	6.93e-06
ITPKB	3543.31	0.764254	0.149383	5.11608	3.12e-07	6.95e-06
ZAR1	216.07	1.0536	0.206	5.11456	3.14e-07	7e-06
KCNH1	1540.36	0.668763	0.130808	5.11254	3.18e-07	7.07e-06
HAT1	328.5	-0.822384	0.160881	-5.11175	3.19e-07	7.09e-06
NUSAP1	868.2	-0.77999	0.152809	-5.10433	3.32e-07	7.36e-06
FUCA2	1375.99	-0.504271	0.0988072	-5.10358	3.33e-07	7.38e-06
LTR70:ERV1:LTR	1522.55	-0.665731	0.130646	-5.0957	3.47e-07	7.68e-06
RP4-756H11.3	247.501	0.775601	0.152224	5.09513	3.49e-07	7.69e-06
SRSF2	4391.37	-0.522413	0.102653	-5.08914	3.6e-07	7.93e-06
NYAP2	79.4373	1.36766	0.268873	5.08666	3.64e-07	8.02e-06
H2AFZ	2676.41	-0.63898	0.125632	-5.08614	3.65e-07	8.03e-06
STIL	692.016	-0.782056	0.153963	-5.07949	3.78e-07	8.31e-06
B2M	1462.85	-0.709167	0.139718	-5.0757	3.86e-07	8.46e-06
LOC388849	174.893	0.945079	0.186301	5.07286	3.92e-07	8.58e-06
ATP1A3	229.607	-0.971384	0.191725	-5.06654	4.05e-07	8.86e-06
MAPRE3	128.747	1.0895	0.215073	5.06572	4.07e-07	8.88e-06
BAZ2A	4156.56	0.496057	0.0979437	5.06471	4.09e-07	8.92e-06
COPS7A	789.134	0.57469	0.113534	5.06183	4.15e-07	9.03e-06
KDELC2	495.936	-0.788261	0.155719	-5.06207	4.15e-07	9.03e-06
CHGA	28.0381	3.28331	0.649238	5.05717	4.26e-07	9.24e-06
IFRD2	1356.72	-0.673343	0.133363	-5.04893	4.44e-07	9.64e-06
KIF4A	1004.51	-0.538627	0.106711	-5.04751	4.48e-07	9.69e-06
RIF1	2012.79	-0.571758	0.1136	-5.03308	4.83e-07	1.04e-05
DCX	14.0811	3.99752	0.794903	5.02894	4.93e-07	1.07e-05
2024-09-06	1227.96	0.629778	0.125325	5.02517	5.03e-07	1.08e-05
ATAD5	417.956	-0.804338	0.160084	-5.02447	5.05e-07	1.09e-05
NHLRC4	79.029	1.30507	0.259791	5.02353	5.07e-07	1.09e-05
PPP2R5B	738.892	0.55234	0.109946	5.02372	5.07e-07	1.09e-05
EXOSC8	348.351	-0.77022	0.153368	-5.02203	5.11e-07	1.1e-05
ITPRIPL1	378.547	-0.720167	0.143592	-5.01536	5.29e-07	1.13e-05
SVA_F:SVA_F:Other	3537.4	0.674079	0.134474	5.0127	5.37e-07	1.15e-05
PRR11	1528.22	-0.536089	0.107071	-5.00687	5.53e-07	1.18e-05
SH3BP5L	1968.86	0.490528	0.098083	5.00115	5.7e-07	1.22e-05
FAM168A	3544.72	0.534207	0.106889	4.99776	5.8e-07	1.23e-05
TP53TG1	173.883	0.891465	0.178373	4.99777	5.8e-07	1.23e-05
PRTG	671.11	-0.625621	0.125207	-4.99671	5.83e-07	1.24e-05
SNORD12B	83.8252	-1.25442	0.251187	-4.99397	5.91e-07	1.26e-05
TET1	1452.66	-0.498035	0.0997913	-4.99076	6.01e-07	1.27e-05
C1orf112	552.767	-0.771194	0.154562	-4.98955	6.05e-07	1.28e-05
WDR45B	1804.57	-0.488686	0.0979767	-4.98778	6.11e-07	1.29e-05
PTPLAD1	1793.91	-0.573928	0.115117	-4.98562	6.18e-07	1.3e-05
ATP2A1	88.2907	-1.32147	0.265128	-4.98428	6.22e-07	1.31e-05
C11orf31	1887.92	0.553406	0.111199	4.9767	6.47e-07	1.36e-05
RPS26	3418.54	-0.54325	0.109211	-4.97431	6.55e-07	1.38e-05
GPR153	1374.98	0.596316	0.120073	4.96628	6.83e-07	1.43e-05
RASA2	194.191	-0.862277	0.1737	-4.96416	6.9e-07	1.45e-05
ITGA2	1856.1	-0.60474	0.121867	-4.96231	6.97e-07	1.46e-05
NDRG2	93.9668	1.21826	0.245502	4.96233	6.97e-07	1.46e-05
RPL26	4596.26	-0.706489	0.142421	-4.96057	7.03e-07	1.47e-05
STX12	250.84	-0.876404	0.176675	-4.96054	7.03e-07	1.47e-05
PRCD	286.621	0.73775	0.148767	4.95908	7.08e-07	1.48e-05
SH3PXD2A	4197.38	0.662495	0.133643	4.95719	7.15e-07	1.49e-05
NEDD1	396.084	-0.725564	0.146426	-4.95515	7.23e-07	1.5e-05
QKI	2191.25	-0.505753	0.102071	-4.95493	7.24e-07	1.5e-05
RPL21	1375.66	-0.659347	0.133111	-4.95334	7.29e-07	1.51e-05
RPL21P28	1375.66	-0.659347	0.133111	-4.95334	7.29e-07	1.51e-05
SPARCL1	79.5422	-1.24143	0.250994	-4.94606	7.57e-07	1.57e-05
PLXND1	614.341	-0.683581	0.138219	-4.94562	7.59e-07	1.57e-05
AKR1A1	1096.61	0.552154	0.11179	4.93922	7.84e-07	1.62e-05
KIF2C	1052.63	-0.580216	0.117509	-4.93762	7.91e-07	1.63e-05
PTPRE	1109.36	0.519433	0.105251	4.93517	8.01e-07	1.65e-05
PRIM2	447.908	-0.649075	0.131545	-4.93425	8.05e-07	1.65e-05
ZNF775	551.64	0.737703	0.149579	4.93186	8.14e-07	1.67e-05
PPARGC1B	170.466	-1.03409	0.209821	-4.92844	8.29e-07	1.7e-05
KIAA1804	187.63	-0.874657	0.177583	-4.92534	8.42e-07	1.72e-05
SHFM1	506.129	0.70442	0.143189	4.9195	8.68e-07	1.77e-05
BRCA1	1059.08	-0.600271	0.12212	-4.9154	8.86e-07	1.81e-05
BRIP1	668.252	-0.604057	0.122943	-4.91333	8.95e-07	1.83e-05
SLIT3	8971.59	0.576405	0.117347	4.91199	9.02e-07	1.84e-05
ADNP	4252.87	-0.483662	0.0985123	-4.90967	9.12e-07	1.85e-05
MANBAL	520.908	-0.602598	0.122732	-4.90985	9.11e-07	1.85e-05
UNG	944.887	-0.711341	0.144918	-4.90858	9.17e-07	1.86e-05
HES4	98.7724	-1.11659	0.227545	-4.90712	9.24e-07	1.87e-05
FHOD3	216.809	-0.953928	0.194665	-4.90035	9.57e-07	1.94e-05
HAL1-3A_ME:L1:LINE	465.12	0.742319	0.15151	4.89946	9.61e-07	1.94e-05
ZNF92	213.417	-1.1636	0.237561	-4.89809	9.68e-07	1.95e-05
GABRA3	234.785	-0.85948	0.175545	-4.89608	9.78e-07	1.97e-05
ACVR2B	1934.97	0.531999	0.108774	4.89087	1e-06	2.02e-05
FAM196B	210.093	0.90765	0.185801	4.88507	1.03e-06	2.08e-05
CENPV	734.829	-0.613908	0.125684	-4.88454	1.04e-06	2.08e-05
PYCR1	1951.55	0.479108	0.0981407	4.88185	1.05e-06	2.11e-05
ALG8	572.913	-0.710579	0.145584	-4.88087	1.06e-06	2.12e-05
UHRF2	533.899	-0.612212	0.125464	-4.87959	1.06e-06	2.13e-05
CASP8	341.525	-0.715483	0.146691	-4.8775	1.07e-06	2.15e-05
TGOLN2	2923.84	-0.465279	0.0955276	-4.87062	1.11e-06	2.22e-05
CAMK2N2	219.728	0.970337	0.199246	4.87006	1.12e-06	2.22e-05
FASTKD5	647.663	-0.579765	0.11905	-4.86992	1.12e-06	2.22e-05
PPCS	337.482	0.809618	0.166261	4.86956	1.12e-06	2.22e-05
DENND4B	3361.51	-0.502402	0.103203	-4.8681	1.13e-06	2.24e-05
ADAMTS7	1911.8	0.489495	0.100598	4.86586	1.14e-06	2.26e-05
HSD17B12	709.976	-0.608837	0.125163	-4.86437	1.15e-06	2.27e-05
C19orf66	110.646	1.01795	0.209306	4.86347	1.15e-06	2.28e-05
CLGN	47.5302	1.49832	0.308114	4.86286	1.16e-06	2.29e-05
LRP1B	1857.59	-0.579623	0.119225	-4.86158	1.16e-06	2.3e-05
RPL29	9160.81	-0.632382	0.130112	-4.86028	1.17e-06	2.31e-05
PRRC2C	9795.62	-0.528476	0.108744	-4.85981	1.17e-06	2.31e-05
PTPMT1	346.371	-0.701543	0.144462	-4.85625	1.2e-06	2.35e-05
LPGAT1	1888.3	0.474978	0.0978149	4.85589	1.2e-06	2.35e-05
OGFRL1	168.345	1.13252	0.233353	4.85326	1.21e-06	2.38e-05
ARL6IP1	2261.83	-0.49387	0.101811	-4.85084	1.23e-06	2.41e-05
PACSIN3	153.011	0.936371	0.193405	4.84152	1.29e-06	2.52e-05
MER9a1:ERVK:LTR	145.776	0.936862	0.193589	4.83945	1.3e-06	2.54e-05
MGA	3419.03	-0.475679	0.0983014	-4.83899	1.31e-06	2.55e-05
NR2F1-AS1	138.651	0.93356	0.19295	4.83835	1.31e-06	2.55e-05
PCYOX1L	212.352	-0.828664	0.171388	-4.83502	1.33e-06	2.59e-05
UHRF1BP1	1883.51	-0.473178	0.0978817	-4.83418	1.34e-06	2.6e-05
PRR7-AS1	95.0423	-1.15222	0.238404	-4.83307	1.34e-06	2.61e-05
LOXL1	1209.2	-0.67726	0.140232	-4.82957	1.37e-06	2.65e-05
PLK4	394.869	-0.833211	0.172569	-4.82827	1.38e-06	2.67e-05
R3HCC1	876.426	0.76176	0.157877	4.82503	1.4e-06	2.71e-05
KCNC1	307.398	0.870943	0.180537	4.82417	1.41e-06	2.72e-05
WDR81	1978.99	0.627058	0.130054	4.82151	1.42e-06	2.75e-05
ADAMTS9	1089.6	0.524271	0.108772	4.81989	1.44e-06	2.77e-05
RASAL3	28.5759	-2.32536	0.482644	-4.81796	1.45e-06	2.79e-05
PROX1	1238.38	0.507131	0.105345	4.814	1.48e-06	2.85e-05
ENGASE	655.514	0.585098	0.121562	4.81315	1.49e-06	2.85e-05
TIMP3	79.575	1.46625	0.304753	4.81129	1.5e-06	2.88e-05
GINS3	307.645	-0.752841	0.156495	-4.81064	1.5e-06	2.88e-05
RNF165	166.484	0.985575	0.204869	4.81076	1.5e-06	2.88e-05
NUDT18	162.246	0.963042	0.200214	4.81006	1.51e-06	2.89e-05
ROM1	97.9206	1.06288	0.221067	4.80794	1.52e-06	2.91e-05
COL7A1	595.651	-0.720039	0.149813	-4.80627	1.54e-06	2.93e-05
TRIM8	1825.49	0.583757	0.121471	4.80573	1.54e-06	2.94e-05
CCDC80	823.794	0.570911	0.118827	4.80457	1.55e-06	2.95e-05
PRTFDC1	200.567	-0.856556	0.178277	-4.80463	1.55e-06	2.95e-05
REXO2	307.936	0.749403	0.15603	4.80294	1.56e-06	2.97e-05
ZNF444	1388.99	0.623225	0.129901	4.79769	1.61e-06	3.04e-05
HS6ST1	681.595	0.690338	0.143922	4.79663	1.61e-06	3.06e-05
NUCB1	3044.44	-0.693273	0.144604	-4.79429	1.63e-06	3.09e-05
RTN1	882.85	0.620283	0.129445	4.79186	1.65e-06	3.12e-05
WEE1	775.905	-0.577437	0.12052	-4.79123	1.66e-06	3.13e-05
EFNB3	919.282	0.631936	0.131945	4.78938	1.67e-06	3.15e-05
ALK	730.959	0.861248	0.179901	4.78734	1.69e-06	3.18e-05
NHS	12.4028	5.50299	1.14974	4.7863	1.7e-06	3.2e-05
RER1	1544.6	-0.482072	0.100735	-4.78555	1.71e-06	3.2e-05
RRM2	1283.64	-0.559625	0.116958	-4.78482	1.71e-06	3.21e-05
PKP4	925.49	-0.516194	0.107912	-4.78347	1.72e-06	3.23e-05
SLC8A1	602.722	0.838782	0.175348	4.78352	1.72e-06	3.23e-05
PLAUR	224.751	-0.795197	0.16627	-4.78257	1.73e-06	3.24e-05
REV3L	1528.33	-0.67258	0.14073	-4.77923	1.76e-06	3.29e-05
ASNS	1105.16	-0.556127	0.116378	-4.77863	1.76e-06	3.29e-05
RHOBTB2	1934.42	0.577703	0.121014	4.77387	1.81e-06	3.37e-05
POLR2F	664.122	0.877103	0.183824	4.77143	1.83e-06	3.4e-05
ATP8A1	72.1254	1.22195	0.25622	4.76913	1.85e-06	3.44e-05
ERMP1	505.613	-0.707379	0.148356	-4.76812	1.86e-06	3.45e-05
TRAF3	1020.92	-0.549305	0.115258	-4.76586	1.88e-06	3.49e-05
RIPK2	318.672	-0.722509	0.151632	-4.76487	1.89e-06	3.5e-05
AMDHD2	790.228	0.520873	0.10935	4.76337	1.9e-06	3.52e-05
MBNL3	448.903	-0.688353	0.144521	-4.763	1.91e-06	3.53e-05
ST6GAL2	12.5175	4.11577	0.864353	4.76168	1.92e-06	3.54e-05
SORCS1	5400.27	-0.498837	0.104777	-4.76093	1.93e-06	3.55e-05
TGFB2	137.803	-1.20123	0.252344	-4.76028	1.93e-06	3.56e-05
GFOD1	495.52	-0.628627	0.13207	-4.75981	1.94e-06	3.56e-05
UBR7	1265.68	-0.493478	0.103673	-4.75994	1.94e-06	3.56e-05
COL1A1	1204.61	-0.67745	0.142416	-4.75685	1.97e-06	3.61e-05
IL15	204.405	-0.89066	0.187246	-4.75662	1.97e-06	3.61e-05
ZNF114	27.754	-2.08892	0.439391	-4.75412	1.99e-06	3.65e-05
PBDC1	292.473	-0.721119	0.151761	-4.75167	2.02e-06	3.69e-05
ETV1	2635.37	0.521735	0.109814	4.75108	2.02e-06	3.7e-05
SYNCRIP	3184.5	-0.452218	0.0951889	-4.75074	2.03e-06	3.7e-05
CXADR	364.129	-0.742636	0.156467	-4.74627	2.07e-06	3.78e-05
RAB5A	484.155	-0.626281	0.131993	-4.74479	2.09e-06	3.8e-05
RPL22L1	184.603	-0.989822	0.208632	-4.74434	2.09e-06	3.8e-05
ZNF850	1607.69	-0.489849	0.103247	-4.74443	2.09e-06	3.8e-05
SAP30	802.286	0.632689	0.133453	4.7409	2.13e-06	3.86e-05
EHBP1L1	2041.69	0.541242	0.11427	4.7365	2.17e-06	3.94e-05
TM7SF2	2016.76	0.557466	0.11771	4.73592	2.18e-06	3.95e-05
ZNF827	994.091	-0.544645	0.115045	-4.7342	2.2e-06	3.98e-05
NID1	1695.58	-0.536247	0.113365	-4.73026	2.24e-06	4.05e-05
KDELC1	842.563	-0.616718	0.130389	-4.72983	2.25e-06	4.05e-05
TRAF3IP2	128.628	-0.968306	0.204792	-4.72824	2.26e-06	4.08e-05
ESYT2	1893.31	-0.454605	0.0961703	-4.72708	2.28e-06	4.1e-05
HAS2	148.222	-1.04403	0.220875	-4.72679	2.28e-06	4.1e-05
USP53	262.569	-0.947662	0.200576	-4.72471	2.3e-06	4.14e-05
BCAP29	679.569	-0.720642	0.152709	-4.71905	2.37e-06	4.25e-05
PM20D2	436.979	-0.618743	0.13117	-4.7171	2.39e-06	4.29e-05
MIR3198-2	188.065	-0.881419	0.186957	-4.71455	2.42e-06	4.34e-05
STARD13	78.1457	1.21216	0.25716	4.71363	2.43e-06	4.35e-05
SMARCA2	291.55	-0.793073	0.168276	-4.71293	2.44e-06	4.36e-05
KSR1	76.4454	1.25069	0.265467	4.71129	2.46e-06	4.39e-05
CASC5	861.516	-0.699683	0.148583	-4.70905	2.49e-06	4.44e-05
GPC6	1538.14	-0.490982	0.104287	-4.70798	2.5e-06	4.44e-05
HADH	502.936	-0.616839	0.131004	-4.70856	2.49e-06	4.44e-05
NECAB2	41.7417	-1.93063	0.410078	-4.70797	2.5e-06	4.44e-05
TMOD2	1271.23	0.553676	0.117603	4.70801	2.5e-06	4.44e-05
DOCK6	1168.89	0.540617	0.114892	4.70546	2.53e-06	4.49e-05
RPS24	2728.81	-0.786696	0.167274	-4.70304	2.56e-06	4.54e-05
NPC1L1	32.8392	-1.98075	0.42151	-4.69917	2.61e-06	4.62e-05
NSUN5	359.323	-0.700307	0.149039	-4.6988	2.62e-06	4.62e-05
EMILIN2	16.9233	-2.98491	0.635682	-4.69561	2.66e-06	4.69e-05
ESCO2	232.109	-0.906155	0.193005	-4.69499	2.67e-06	4.7e-05
SLC35A1	115.108	-1.0352	0.220568	-4.69332	2.69e-06	4.73e-05
DHX15	2496.07	-0.502932	0.107216	-4.69082	2.72e-06	4.79e-05
NUP205	4402.43	-0.437483	0.0933396	-4.687	2.77e-06	4.87e-05
ZCRB1	317.932	0.697933	0.149012	4.68375	2.82e-06	4.94e-05
FAM107A	10.2798	6.10871	1.30509	4.68069	2.86e-06	5.01e-05
MKI67	6640.96	-0.603063	0.128876	-4.67941	2.88e-06	5.04e-05
PODXL	1734.51	-0.552514	0.118124	-4.67739	2.91e-06	5.08e-05
MCM3	3040.17	-0.48127	0.1029	-4.67705	2.91e-06	5.09e-05
FGF14	21.6651	2.43741	0.521233	4.67623	2.92e-06	5.1e-05
DNAJC22	150.267	-0.920263	0.197039	-4.67047	3.01e-06	5.24e-05
ITGA9	190.984	0.781935	0.167555	4.66673	3.06e-06	5.33e-05
PPM1M	421.376	0.680565	0.14589	4.66492	3.09e-06	5.37e-05
SFPQ	7711.22	0.437804	0.093857	4.66459	3.09e-06	5.37e-05
EIF2A	1136.83	-0.602232	0.129125	-4.66396	3.1e-06	5.38e-05
FANCD2	931.271	-0.629268	0.134974	-4.66214	3.13e-06	5.43e-05
FCGRT	1359.74	0.589565	0.126511	4.66018	3.16e-06	5.47e-05
YPEL4	90.9628	1.17707	0.252607	4.65967	3.17e-06	5.48e-05
RHOBTB3	4645.24	-0.404369	0.0868022	-4.65851	3.19e-06	5.51e-05
SNN	537.984	0.594971	0.12778	4.65621	3.22e-06	5.56e-05
CKMT1A	79.9887	-1.1594	0.249019	-4.65585	3.23e-06	5.56e-05
CCDC9	446.299	0.732893	0.157447	4.65485	3.24e-06	5.59e-05
CPD	1772.66	-0.501732	0.107862	-4.65161	3.29e-06	5.67e-05
OLFM2	529.87	0.714436	0.153643	4.64997	3.32e-06	5.71e-05
NUFIP2	2375.38	-0.465751	0.100242	-4.64627	3.38e-06	5.8e-05
MIS18BP1	251.261	-0.850136	0.183003	-4.64548	3.39e-06	5.82e-05
FJX1	122.156	1.04495	0.225124	4.64168	3.46e-06	5.92e-05
TAOK2	3791.06	0.55936	0.120532	4.64076	3.47e-06	5.94e-05
LINC00589	6.54441	6.42964	1.38573	4.63989	3.49e-06	5.96e-05
DDRGK1	930.171	0.704059	0.151837	4.63694	3.54e-06	6.04e-05
SVIL	2250.73	0.462231	0.0997068	4.6359	3.55e-06	6.06e-05
GPR180	297.891	-0.712657	0.153799	-4.63368	3.59e-06	6.12e-05
HOXD10	108.199	-1.04978	0.226628	-4.63218	3.62e-06	6.16e-05
PPP6C	826.817	-0.575099	0.124295	-4.62687	3.71e-06	6.31e-05
ZMAT3	1421.95	0.460037	0.0994534	4.62566	3.73e-06	6.34e-05
IARS	3854.58	-0.477562	0.103259	-4.6249	3.75e-06	6.36e-05
ZNF257	89.1354	-1.22241	0.264388	-4.62355	3.77e-06	6.4e-05
PDDC1	1423.05	0.491448	0.106431	4.61753	3.88e-06	6.57e-05
RNF40	5461.18	0.627772	0.135956	4.61745	3.88e-06	6.57e-05
TBC1D2B	594.458	-0.567435	0.122921	-4.61626	3.91e-06	6.6e-05
FGF2	163.515	-0.878067	0.190325	-4.61352	3.96e-06	6.68e-05
ORAI3	760.645	0.64213	0.139304	4.60956	4.04e-06	6.81e-05
ELOVL5	1273.97	-0.483636	0.105069	-4.60301	4.16e-06	7.02e-05
DIAPH3	586.703	-0.567294	0.123376	-4.59809	4.26e-06	7.18e-05
FURIN	2148.1	0.554149	0.120614	4.59439	4.34e-06	7.3e-05
RCC1	2500.89	-0.433861	0.0944498	-4.59356	4.36e-06	7.32e-05
LMO1	54.3043	-1.56499	0.341058	-4.58865	4.46e-06	7.48e-05
VASH1	1849.34	0.589653	0.128527	4.58776	4.48e-06	7.51e-05
IFT172	612.996	0.605547	0.132019	4.58682	4.5e-06	7.53e-05
SGCE	473.139	-0.753463	0.164375	-4.58379	4.57e-06	7.64e-05
ATP6V1B2	1233.05	-0.467458	0.102012	-4.5824	4.6e-06	7.68e-05
C10orf12	617.664	-0.546336	0.119244	-4.58166	4.61e-06	7.7e-05
EIF3E	1889.12	-0.549308	0.120004	-4.57742	4.71e-06	7.84e-05
MamGypLTR1b:Gypsy:LTR	331.859	0.644966	0.140901	4.57745	4.71e-06	7.84e-05
B3GAT3	2126.06	0.583751	0.127558	4.57635	4.73e-06	7.87e-05
PDSS1	319.213	-0.686694	0.150066	-4.57595	4.74e-06	7.88e-05
TJP2	1445.3	0.622373	0.136071	4.57388	4.79e-06	7.95e-05
KIAA1377	68.1941	1.21293	0.26521	4.57347	4.8e-06	7.96e-05
PRKCD	131.982	-0.917203	0.200666	-4.5708	4.86e-06	8.05e-05
KDM2A	3963.97	0.535051	0.117086	4.56972	4.88e-06	8.07e-05
SIPA1L2	4969.24	0.418678	0.0916177	4.56984	4.88e-06	8.07e-05
PINK1	856.579	0.536813	0.117488	4.56909	4.9e-06	8.09e-05
ETV4	975.255	0.601414	0.131635	4.56881	4.91e-06	8.09e-05
MDK	11295.8	0.595937	0.130551	4.56477	5e-06	8.24e-05
GRM8	1193.69	-0.603836	0.132297	-4.56424	5.01e-06	8.25e-05
CENPF	4946.63	-0.714513	0.156683	-4.56026	5.11e-06	8.4e-05
GIPC1	2489.65	0.591124	0.129663	4.55893	5.14e-06	8.44e-05
SLC29A1	1018.26	-0.496633	0.108933	-4.55905	5.14e-06	8.44e-05
GALNT10	899.699	0.552078	0.12111	4.5585	5.15e-06	8.45e-05
MBOAT1	238.151	-0.846269	0.185695	-4.55732	5.18e-06	8.49e-05
GATS	683.8	0.507684	0.111483	4.55393	5.27e-06	8.61e-05
ZNF714	955.071	-0.645399	0.141718	-4.5541	5.26e-06	8.61e-05
SLC6A2	55.0147	1.61295	0.354258	4.55305	5.29e-06	8.64e-05
RAD51-AS1	70.9857	1.24518	0.273505	4.55268	5.3e-06	8.64e-05
RRM1	2027.98	-0.499453	0.109748	-4.55091	5.34e-06	8.71e-05
NUDT22	499.297	0.641899	0.141098	4.54931	5.38e-06	8.76e-05
MLKL	47.574	-1.4446	0.317605	-4.54842	5.4e-06	8.79e-05
TMUB2	383.409	0.605554	0.133288	4.54321	5.54e-06	9e-05
TRIM14	24.1469	2.1476	0.47279	4.5424	5.56e-06	9.03e-05
ARHGAP33	523.665	0.563312	0.124037	4.54146	5.59e-06	9.06e-05
ELOVL6	479.808	-0.662879	0.145984	-4.54077	5.6e-06	9.08e-05
GMNN	528.994	-0.637295	0.140355	-4.54059	5.61e-06	9.08e-05
DYRK1B	1570.84	0.598096	0.131748	4.53969	5.63e-06	9.11e-05
CHGB	16.091	2.76308	0.609003	4.53706	5.7e-06	9.21e-05
MYH10	7327.14	-0.420586	0.0927573	-4.53426	5.78e-06	9.33e-05
PLCXD1	240.349	-0.775398	0.171069	-4.53267	5.82e-06	9.39e-05
ABCB1	27.9453	1.94036	0.428114	4.53235	5.83e-06	9.39e-05
CCDC6	2044.98	-0.430777	0.0950653	-4.53138	5.86e-06	9.43e-05
SMC2	935.208	-0.549189	0.121232	-4.53009	5.9e-06	9.47e-05
TNIP2	933.535	0.550273	0.121543	4.52738	5.97e-06	9.59e-05
TGM2	16.55	2.54067	0.561301	4.52639	6e-06	9.62e-05
TIAM1	894.996	-0.531221	0.117468	-4.52227	6.12e-06	9.8e-05
TMEM59L	302.164	0.730667	0.161674	4.51939	6.2e-06	9.93e-05
SRGAP2	1271.19	-0.458352	0.101534	-4.51425	6.35e-06	0.000101597
SEPT5-GP1BB	237.404	0.702694	0.155736	4.51207	6.42e-06	0.000102542
SMCHD1	1460.75	-0.575764	0.127669	-4.50983	6.49e-06	0.000103528
PDZD4	301.779	0.663236	0.147074	4.50954	6.5e-06	0.000103568
HSBP1	1285.74	-0.49043	0.108833	-4.50626	6.6e-06	0.000105076
DICER1	2253.86	0.460702	0.102303	4.50329	6.69e-06	0.000106344
FAM161B	144.976	0.87209	0.193654	4.50335	6.69e-06	0.000106344
MCM5	1796.25	-0.616657	0.13696	-4.50245	6.72e-06	0.00010666
CKAP5	4241.72	-0.469194	0.104372	-4.49542	6.94e-06	0.000110138
TMEFF2	24.0078	2.04086	0.454073	4.49457	6.97e-06	0.000110421
TUSC2	929.983	0.548346	0.122005	4.49445	6.98e-06	0.000110421
RABGGTB	828.256	-0.584542	0.130077	-4.49381	7e-06	0.000110643
SNAI2	106.377	-0.99038	0.220497	-4.49158	7.07e-06	0.000111696
MAP4K4	4362.47	0.434232	0.0967197	4.4896	7.14e-06	0.000112596
PMEL	295.181	-0.732226	0.163099	-4.48945	7.14e-06	0.000112596
CTDNEP1	2490.72	-0.581207	0.129496	-4.48822	7.18e-06	0.000113136
PCDHGA4	310.503	-0.683964	0.152399	-4.48799	7.19e-06	0.000113149
LTR12E:ERV1:LTR	799.089	0.533096	0.118813	4.48686	7.23e-06	0.000113642
LIN9	250.194	-0.937412	0.208988	-4.48548	7.28e-06	0.000114266
HDAC9	2082.92	-0.474248	0.105738	-4.48512	7.29e-06	0.000114346
TTPAL	877.985	-0.493449	0.110036	-4.48441	7.31e-06	0.000114613
ZNF562	1825.9	-0.46972	0.104776	-4.4831	7.36e-06	0.000115209
NOVA2	207.325	0.798262	0.17811	4.48184	7.4e-06	0.000115778
MAFG	2211.64	0.481997	0.107571	4.48075	7.44e-06	0.000116258
RCBTB2	144.492	-0.871825	0.194598	-4.48015	7.46e-06	0.000116473
KIF18A	278.599	-0.821734	0.183439	-4.4796	7.48e-06	0.000116659
CACUL1	1587.81	0.481551	0.107533	4.47819	7.53e-06	0.000117315
TMX2	1092.13	-0.526252	0.117528	-4.47766	7.55e-06	0.000117495
GNA15	123.724	-0.920091	0.205577	-4.47565	7.62e-06	0.000118489
SYT1	2768.04	-0.465168	0.103979	-4.47366	7.69e-06	0.000119483
DLL3	266.347	0.792245	0.177104	4.47333	7.7e-06	0.000119552
CDCA2	715.941	-0.612512	0.136989	-4.47124	7.78e-06	0.000120492
KIF2A	1052.25	-0.49683	0.111114	-4.47134	7.77e-06	0.000120492
ARHGAP26	1469.71	0.448827	0.10039	4.47084	7.79e-06	0.000120601
CEMIP	11.5332	4.37653	0.978986	4.47047	7.8e-06	0.000120693
KNTC1	826.058	-0.711264	0.159197	-4.46784	7.9e-06	0.000122069
NANS	356.348	-0.658297	0.14736	-4.46728	7.92e-06	0.000122271
PNMA1	2238.76	0.505519	0.113238	4.46423	8.04e-06	0.000123906
RHBDD3	649.628	0.525913	0.118005	4.45671	8.32e-06	0.000128205
PHLDB3	647.808	0.726905	0.163151	4.45541	8.37e-06	0.00012886
PMM2	887.188	-0.512484	0.115074	-4.45353	8.45e-06	0.000129868
GGH	277.469	-0.772374	0.173651	-4.44787	8.67e-06	0.000133045
PLCD4	232.847	0.741877	0.166794	4.44786	8.67e-06	0.000133045
SIGIRR	203.487	0.877896	0.197381	4.44772	8.68e-06	0.000133045
SERF2-C15ORF63	1691.52	0.51835	0.116556	4.4472	8.7e-06	0.000133242
AKAP12	3028.28	-0.427721	0.0962079	-4.4458	8.76e-06	0.000133986
ERH	1575.45	-0.546971	0.123072	-4.44431	8.82e-06	0.000134788
FAM195B	3265.31	0.69506	0.156408	4.4439	8.83e-06	0.000134919
ACTG1	35822.5	-0.489875	0.110261	-4.44285	8.88e-06	0.00013545
DOLK	565.767	0.761309	0.171375	4.44235	8.9e-06	0.000135603
TAGLN2	4449.49	-0.437491	0.0984854	-4.44219	8.9e-06	0.000135603
SPTSSB	8.81435	5.88705	1.3255	4.44137	8.94e-06	0.000135995
CYSLTR2	87.1833	-1.26693	0.285276	-4.44108	8.95e-06	0.000136049
SIRT1	553.977	-0.585575	0.131926	-4.43865	9.05e-06	0.00013746
MED17	812.628	-0.52437	0.118238	-4.43488	9.21e-06	0.000139759
ARG2	199.275	-0.762592	0.172037	-4.43273	9.3e-06	0.000141023
MOSPD3	958.756	0.618338	0.139503	4.43243	9.32e-06	0.000141086
PET100	447.69	0.794784	0.179377	4.43081	9.39e-06	0.000142021
RNF103	289.171	-0.709683	0.160271	-4.42802	9.51e-06	0.000143728
SLC44A1	775.712	-0.502717	0.113566	-4.42666	9.57e-06	0.000144504
CYB5B	1119.33	-0.502044	0.113432	-4.42596	9.6e-06	0.000144565
FIRRE	519.583	-0.642478	0.145159	-4.42603	9.6e-06	0.000144565
KIF23	675.608	-0.563128	0.127232	-4.42598	9.6e-06	0.000144565
MGAT1	2440.66	0.510731	0.115482	4.4226	9.75e-06	0.000146414
SEC24B	1208.52	-0.532731	0.120454	-4.42271	9.75e-06	0.000146414
TBKBP1	1924.04	0.568635	0.128566	4.42289	9.74e-06	0.000146414
HDAC5	1289.62	0.600507	0.135806	4.42179	9.79e-06	0.000146829
ISY1-RAB43	840.182	0.587433	0.132955	4.41827	9.95e-06	0.000149102
LAMP2	741.082	-0.492879	0.111601	-4.41645	1e-05	0.000150221
ENHO	171.971	0.8164	0.184948	4.41423	1.01e-05	0.000151632
TMEM87B	733.185	0.558859	0.12669	4.41124	1.03e-05	0.000153598
RNF187	4069.26	0.634848	0.143965	4.40974	1.03e-05	0.000154373
SMC4	1804.79	-0.573655	0.130083	-4.40992	1.03e-05	0.000154373
LOC400043	631.043	0.608971	0.138312	4.40287	1.07e-05	0.0001592
SYNJ2BP	944.923	0.471666	0.107132	4.40266	1.07e-05	0.000159207
LGI1	21.2991	2.27068	0.515841	4.4019	1.07e-05	0.000159618
FDXR	576.104	0.552117	0.125463	4.40063	1.08e-05	0.000160255
LOC100128361	70.3954	-1.14212	0.25953	-4.40073	1.08e-05	0.000160255
ZNF90	190.637	-0.952285	0.216411	-4.40035	1.08e-05	0.00016031
CCDC90B	508.216	0.577761	0.131311	4.39993	1.08e-05	0.000160323
RTKN	904.459	0.545075	0.123882	4.39996	1.08e-05	0.000160323
MYL12B	1558.24	-0.507065	0.115267	-4.39905	1.09e-05	0.000160826
PSMG2	479.213	-0.609171	0.138632	-4.39417	1.11e-05	0.000164332
BHLHB9	304.386	0.701005	0.159594	4.39241	1.12e-05	0.000165513
ADAM23	384.226	0.613122	0.139606	4.3918	1.12e-05	0.00016583
KPNA2	5764.93	-0.436441	0.0994267	-4.38957	1.14e-05	0.00016738
LOC100506474	5.8297	6.29319	1.43432	4.38758	1.15e-05	0.000168612
RAB11FIP3	2103.93	0.441857	0.100704	4.38768	1.15e-05	0.000168612
SHF	408.337	0.69449	0.158312	4.38684	1.15e-05	0.000169025
SECISBP2	837.92	0.55161	0.125795	4.385	1.16e-05	0.000170307
MAP1A	9001.18	0.613373	0.140033	4.38021	1.19e-05	0.000173936
CTSF	470.656	0.543587	0.124127	4.37929	1.19e-05	0.000174512
MB21D2	768.815	-0.49966	0.114118	-4.37846	1.2e-05	0.000175015
ORC1	566.734	-0.670124	0.153074	-4.37778	1.2e-05	0.000175405
BCL2	3181.88	0.442682	0.101137	4.37704	1.2e-05	0.000175835
TMEM173	34.6917	-1.69666	0.387701	-4.37621	1.21e-05	0.000176347
ZSWIM4	1405.65	0.600358	0.137233	4.37475	1.22e-05	0.00017737
HAUS6	1049.92	-0.54653	0.124935	-4.37453	1.22e-05	0.00017739
YARS2	377.755	-0.60795	0.139065	-4.37169	1.23e-05	0.000179544
CEP152	309.133	-0.768065	0.175794	-4.36913	1.25e-05	0.000181501
CERK	2024.3	0.578849	0.132605	4.36522	1.27e-05	0.000184612
CREB3L2	7331.78	-0.417175	0.0956145	-4.3631	1.28e-05	0.000186242
SPAG5	1887.93	-0.615121	0.140992	-4.36282	1.28e-05	0.000186308
LOC400685	12.8025	3.42391	0.785589	4.3584	1.31e-05	0.000189941
HIRA	1743.25	-0.422567	0.0970156	-4.35566	1.33e-05	0.000192159
FZD6	217.182	-0.819762	0.188243	-4.35481	1.33e-05	0.000192726
EPB41L5	754.37	-0.480735	0.110405	-4.35429	1.33e-05	0.000193013
FLJ36000	28.5399	1.90814	0.438292	4.35358	1.34e-05	0.000193466
ANP32A	1108.81	-0.527133	0.121125	-4.35198	1.35e-05	0.000194353
GALNT13	282.879	0.713286	0.163893	4.35216	1.35e-05	0.000194353
LPCAT2	427.849	-0.557134	0.128011	-4.35223	1.35e-05	0.000194353
NPAS3	297.174	-0.671835	0.154444	-4.35003	1.36e-05	0.000195918
KCNG1	553.66	0.552651	0.127079	4.34887	1.37e-05	0.000196782
NCALD	274.425	0.657809	0.151309	4.34745	1.38e-05	0.000197878
BCAR3	72.4031	-1.21644	0.27987	-4.34643	1.38e-05	0.000198619
ZFHX2	1718.64	0.558009	0.128392	4.34615	1.39e-05	0.000198701
TRRAP	8918.1	-0.397215	0.0914	-4.3459	1.39e-05	0.000198748
PAPOLA	2377.31	-0.508324	0.11704	-4.34317	1.4e-05	0.000201055
UBE2E3	781.806	-0.568945	0.13105	-4.34143	1.42e-05	0.000202473
ARX	16.1879	2.47305	0.569741	4.34066	1.42e-05	0.000203002
DCHS1	6617.16	0.534909	0.12325	4.34003	1.42e-05	0.000203335
HP1BP3	2094.93	-0.562117	0.129523	-4.3399	1.43e-05	0.000203335
CREB3	1296.42	0.64379	0.148459	4.33647	1.45e-05	0.000206357
CTSD	5575.97	0.627037	0.144668	4.33432	1.46e-05	0.000208054
SVA_E:SVA_E:Other	733.095	0.610833	0.140931	4.33427	1.46e-05	0.000208054
KIAA1551	360.158	-0.736271	0.169884	-4.33397	1.46e-05	0.000208157
PXN	1887.95	0.47077	0.108639	4.33336	1.47e-05	0.000208552
THE1D-int:ERVL-MaLR:LTR	2957.64	0.432185	0.0997826	4.33127	1.48e-05	0.000210353
PBX3	520.509	-0.574409	0.132628	-4.33097	1.48e-05	0.000210448
WASF3	533.241	0.565482	0.130596	4.33	1.49e-05	0.000211192
NOL11	989.455	-0.619602	0.143172	-4.32769	1.51e-05	0.000213136
SLIRP	279.161	-0.778651	0.179927	-4.32759	1.51e-05	0.000213136
ZNF274	110.611	-1.04965	0.242646	-4.32584	1.52e-05	0.00021465
FUNDC2	634.947	0.554639	0.128245	4.32483	1.53e-05	0.000215257
XYLT2	1580.07	0.57055	0.13192	4.32498	1.53e-05	0.000215257
EGLN1	1742.9	0.458875	0.106141	4.32325	1.54e-05	0.000216614
UNKL	766.849	0.496418	0.114842	4.32262	1.54e-05	0.000217039
FAM212B	526.282	0.615506	0.142425	4.32163	1.55e-05	0.00021783
CHMP2A	1270.11	0.574825	0.133028	4.32107	1.55e-05	0.000218186
COL9A2	333.043	0.688426	0.159444	4.31766	1.58e-05	0.000221197
GTSF1	42.0443	-1.60817	0.37246	-4.31769	1.58e-05	0.000221197
MADD	1700.41	-0.448916	0.10404	-4.31485	1.6e-05	0.000223835
TMBIM6	4466.9	0.407674	0.0945239	4.31291	1.61e-05	0.000225605
PRDX4	486.259	-0.604853	0.140291	-4.31141	1.62e-05	0.000226943
SNPH	416.715	-0.59639	0.13835	-4.31074	1.63e-05	0.000227436
FSTL3	277.308	0.755264	0.175234	4.31003	1.63e-05	0.000227768
G3BP2	3170.72	0.551891	0.128047	4.31005	1.63e-05	0.000227768
PCGF3	1628.89	0.433129	0.100564	4.30699	1.65e-05	0.000230723
CASC15	405.491	0.575832	0.133712	4.30652	1.66e-05	0.000231008
AP4S1	193.749	0.741827	0.172283	4.30587	1.66e-05	0.00023149
MIR3652	230.395	0.714993	0.166058	4.30567	1.66e-05	0.000231496
CPA4	25.229	1.88933	0.438913	4.30457	1.67e-05	0.000232448
GFM1	932.915	-0.457377	0.106293	-4.303	1.68e-05	0.000233898
ARHGAP11A	1060.12	-0.495303	0.115116	-4.30263	1.69e-05	0.000234087
NKRF	467.146	-0.590688	0.137297	-4.30228	1.69e-05	0.000234254
EDRF1	613.837	-0.566172	0.131607	-4.30201	1.69e-05	0.000234341
UBE4A	947.28	-0.503405	0.117072	-4.29994	1.71e-05	0.000236332
PSMD5	723.286	-0.592129	0.137722	-4.29943	1.71e-05	0.000236668
DIMT1	292.997	-0.662207	0.154096	-4.29737	1.73e-05	0.000238673
DDHD1	1301.35	-0.513139	0.119473	-4.29501	1.75e-05	0.000241016
FOXP1	569.25	-0.528994	0.123211	-4.29339	1.76e-05	0.000242114
PDIA4	5924.5	0.49348	0.114939	4.29341	1.76e-05	0.000242114
UBE2T	506.803	-0.70879	0.165089	-4.29339	1.76e-05	0.000242114
VCL	4087.91	-0.492352	0.114681	-4.29324	1.76e-05	0.000242114
USP1	767.746	-0.496359	0.115637	-4.29241	1.77e-05	0.000242819
NIP7	859.174	-0.476017	0.110946	-4.29054	1.78e-05	0.000244653
YPEL1	298.056	0.627452	0.146271	4.28966	1.79e-05	0.000245416
ACADS	170.281	0.739777	0.172518	4.28811	1.8e-05	0.000246929
C9orf3	1787.86	0.420124	0.097993	4.28728	1.81e-05	0.000247634
FAHD1	555.46	0.576127	0.13441	4.28635	1.82e-05	0.000248466
MFSD2A	168.443	-0.867856	0.202529	-4.2851	1.83e-05	0.000249654
RRAS	164.437	0.773847	0.180642	4.28386	1.84e-05	0.000250835
FOXN2	307.879	-0.669423	0.156298	-4.283	1.84e-05	0.00025159
MT2A	410.714	-0.610227	0.142601	-4.27926	1.88e-05	0.000255641
CALCOCO1	550.118	0.566812	0.132472	4.27872	1.88e-05	0.000255819
TNRC6C	3439.76	-0.439792	0.102783	-4.27885	1.88e-05	0.000255819
RSG1	212.689	0.965773	0.225837	4.27643	1.9e-05	0.000258253
FKRP	1139.26	0.44209	0.103389	4.27599	1.9e-05	0.000258538
CCNE1	179.221	-0.824412	0.192986	-4.27188	1.94e-05	0.00026313
CLIP2	2284.91	0.490154	0.114753	4.27139	1.94e-05	0.00026348
EPN1	5006.81	0.606404	0.142012	4.27008	1.95e-05	0.000264809
CCNJ	606.935	-0.514584	0.120545	-4.26882	1.97e-05	0.000266083
MTHFD1L	1244.9	-0.452851	0.106096	-4.26832	1.97e-05	0.000266314
NUP188	4536.54	-0.419435	0.0982689	-4.26824	1.97e-05	0.000266314
SACS	3559.9	-0.5833	0.136666	-4.26806	1.97e-05	0.000266314
ENC1	4274.5	-0.564812	0.132344	-4.26777	1.97e-05	0.000266435
MED29	1369.32	0.421787	0.0988554	4.2667	1.98e-05	0.000267491
AC073283.4	121.517	0.921839	0.216067	4.26644	1.99e-05	0.000267579
INTS7	1053.47	-0.465567	0.109162	-4.26493	2e-05	0.000269171
KAT2B	145.772	0.811154	0.190232	4.26402	2.01e-05	0.000270048
PLIN2	420.482	-0.575615	0.135125	-4.25986	2.05e-05	0.000274892
COLGALT2	358.558	-0.606479	0.142434	-4.25796	2.06e-05	0.000276997
PFKFB3	825.78	0.513506	0.12065	4.25616	2.08e-05	0.000278999
LTR81C:Gypsy:LTR	183.54	0.736039	0.173023	4.254	2.1e-05	0.000281481
TRIB1	408.98	-0.633238	0.149057	-4.2483	2.15e-05	0.000288492
MYO19	2014.03	-0.512309	0.120607	-4.24775	2.16e-05	0.000288786
ZNF580	1058.15	0.537874	0.126627	4.2477	2.16e-05	0.000288786
DCTN1	5188.06	0.451946	0.106441	4.24597	2.18e-05	0.000290775
FAM81A	20.7876	-2.28775	0.539087	-4.24375	2.2e-05	0.00029342
GAREML	180.709	-0.812536	0.191565	-4.24158	2.22e-05	0.000296027
SLC25A15	955.98	-0.548516	0.129338	-4.24095	2.23e-05	0.000296616
TNIP1	1546.48	0.526667	0.124199	4.24052	2.23e-05	0.00029693
COMMD5	995.635	0.525741	0.123991	4.24014	2.23e-05	0.000297186
HOXD13	64.1322	-1.19357	0.281531	-4.23957	2.24e-05	0.000297695
C5orf22	505.403	-0.583505	0.137671	-4.23842	2.25e-05	0.000298241
ITGA1	1637.9	-0.535398	0.126319	-4.23845	2.25e-05	0.000298241
LOC100134368	62.4648	1.16981	0.275972	4.23886	2.25e-05	0.000298241
TTBK1	1811.8	0.559183	0.131926	4.23862	2.25e-05	0.000298241
DCUN1D4	463.487	-0.565769	0.1335	-4.23796	2.26e-05	0.000298599
C6orf1	309.995	0.6716	0.158503	4.23715	2.26e-05	0.000299429
ISYNA1	1508.6	-0.468469	0.110587	-4.23621	2.27e-05	0.000300435
FAM199X	823.468	0.469031	0.110742	4.23534	2.28e-05	0.000301357
ZWILCH	574.06	-0.601923	0.142187	-4.23332	2.3e-05	0.00030383
SUMF1	385.643	-0.564025	0.133245	-4.23298	2.31e-05	0.000304033
RAB6B	198.996	0.705486	0.166857	4.22809	2.36e-05	0.000310466
PLEKHA8	1541.8	0.414965	0.0982129	4.22516	2.39e-05	0.000314272
KIF24	443.327	-0.593954	0.140679	-4.22206	2.42e-05	0.00031837
BAG3	613.56	-0.559836	0.132634	-4.22092	2.43e-05	0.000319639
SPECC1	477.452	-0.620131	0.146923	-4.22079	2.43e-05	0.000319639
ST6GALNAC3	551.996	-0.527275	0.124932	-4.22049	2.44e-05	0.0003198
TRAPPC10	1675	-0.481293	0.114095	-4.21836	2.46e-05	0.00032257
GEN1	265.483	-0.728302	0.172675	-4.21777	2.47e-05	0.000323159
KIF22	1666.38	-0.434961	0.10314	-4.21717	2.47e-05	0.00032375
CSRNP2	1791.06	0.414043	0.0981899	4.21676	2.48e-05	0.000324069
PTGER2	126.057	0.845769	0.200602	4.21615	2.49e-05	0.000324678
FBXO28	1362.02	-0.426135	0.101117	-4.21429	2.51e-05	0.000327099
NUP98	3613.52	-0.411409	0.0976515	-4.21304	2.52e-05	0.000328659
LSAU:Satellite:Satellite	516.702	0.552501	0.13127	4.20888	2.57e-05	0.000334482
SETMAR	321.67	-0.598099	0.142127	-4.20821	2.57e-05	0.000335213
RP11-344E13.3	557.006	-0.559632	0.133021	-4.20709	2.59e-05	0.000336322
SYP	44.6552	1.4244	0.338564	4.20717	2.59e-05	0.000336322
CCT8	2000.42	-0.477032	0.1134	-4.20662	2.59e-05	0.000336753
AES	5572.72	0.433864	0.103203	4.20397	2.62e-05	0.000340441
2024-09-05	169.276	0.731602	0.17407	4.20293	2.63e-05	0.000341744
IFIT5	235.503	-0.704468	0.16766	-4.20176	2.65e-05	0.00034323
CMAS	327.134	0.646245	0.153995	4.19654	2.71e-05	0.00035095
GPX8	657.754	-0.548929	0.130876	-4.19427	2.74e-05	0.000354189
MARCKSL1	9805.8	0.525953	0.125462	4.19213	2.76e-05	0.000357258
HIC2	1196.58	0.581607	0.138806	4.19006	2.79e-05	0.000360249
TSGA13	69.9923	1.202	0.28696	4.18875	2.8e-05	0.000362046
SCRG1	19.6305	-2.3755	0.567179	-4.18827	2.81e-05	0.000362523
SDF2L1	288.267	0.833623	0.199123	4.18647	2.83e-05	0.000365112
ALKBH4	647.019	0.577973	0.138078	4.18583	2.84e-05	0.000365838
IPO5	2896.01	-0.422588	0.101005	-4.18384	2.87e-05	0.00036818
KLF6	1096.22	0.510301	0.12197	4.18384	2.87e-05	0.00036818
SKIDA1	149.545	-0.859217	0.205365	-4.18385	2.87e-05	0.00036818
MAML1	2773.87	0.400698	0.0958412	4.18085	2.9e-05	0.000372749
ACOT13	316.019	0.595661	0.142521	4.17947	2.92e-05	0.000374716
USP35	633.206	0.535708	0.128211	4.17832	2.94e-05	0.000376324
ZIK1	572.378	-0.567387	0.135807	-4.1779	2.94e-05	0.000376705
TKT	3870.64	-0.516722	0.123769	-4.17488	2.98e-05	0.000381441
AGK	846.691	-0.53449	0.128047	-4.17416	2.99e-05	0.000382032
MSX1	717.19	-0.599857	0.143704	-4.17425	2.99e-05	0.000382032
NCKAP1	1904.88	-0.549937	0.131821	-4.17186	3.02e-05	0.000385605
FAM50A	680.884	0.487582	0.116892	4.17123	3.03e-05	0.000386372
SNAP91	11.6109	2.91556	0.699113	4.17037	3.04e-05	0.000387519
PTPN9	1473.08	-0.403215	0.0967011	-4.16971	3.05e-05	0.000388337
FGF13	763.987	-0.490763	0.117719	-4.16893	3.06e-05	0.00038936
MIF	4314.36	-0.481894	0.115609	-4.1683	3.07e-05	0.000390122
DNAH1	58.4529	-1.27318	0.305583	-4.16639	3.09e-05	0.000393096
C8orf82	1365.62	0.592734	0.142291	4.16564	3.1e-05	0.00039377
SMPDL3B	65.2051	-1.14483	0.274826	-4.16563	3.1e-05	0.00039377
RAB2A	963.245	0.571839	0.137342	4.1636	3.13e-05	0.000396987
CUL1	1202.47	-0.508626	0.122323	-4.15807	3.21e-05	0.000406382
FZD3	1067.48	-0.488201	0.117536	-4.15363	3.27e-05	0.000414026
METTL17	555.207	-0.800504	0.192749	-4.15309	3.28e-05	0.000414677
PPP2CB	641.16	-0.506246	0.121937	-4.1517	3.3e-05	0.000416887
CRKL	2969.48	-0.530298	0.127739	-4.15143	3.3e-05	0.000417027
RAB13	1288.7	0.460778	0.110997	4.15126	3.31e-05	0.000417027
SEMA3D	198.267	0.837078	0.201709	4.14993	3.33e-05	0.000419117
CCNY	1392.6	-0.51326	0.123698	-4.14929	3.34e-05	0.000419963
ZNF100	230.345	-0.793298	0.191214	-4.14874	3.34e-05	0.000420643
VWA8	1064.7	-0.438213	0.105638	-4.14824	3.35e-05	0.000421229
WDR62	858.649	-0.517267	0.124765	-4.14593	3.38e-05	0.000425173
DUS3L	889.487	-0.494217	0.11926	-4.14404	3.41e-05	0.000428352
ARID4B	1577.81	0.424593	0.102474	4.1434	3.42e-05	0.000429217
NOX3	17.8559	2.18055	0.526374	4.14258	3.43e-05	0.000430202
SLC2A4RG	1779.48	0.530282	0.12801	4.14252	3.44e-05	0.000430202
EEFSEC	512.284	-0.651242	0.157221	-4.1422	3.44e-05	0.000430454
LAMTOR1	1560.07	0.517645	0.12513	4.13685	3.52e-05	0.000440277
OGFR	1397.58	0.478271	0.115644	4.13573	3.54e-05	0.000442077
HDAC11	29.5029	1.70323	0.41228	4.13123	3.61e-05	0.000450465
FOSL1	60.2288	-1.19643	0.289674	-4.13027	3.62e-05	0.000452011
SAMD14	1142.71	0.606766	0.146927	4.1297	3.63e-05	0.000452767
RASA4CP	86.3716	1.20369	0.291527	4.12892	3.64e-05	0.000453963
ARFRP1	554.245	0.539539	0.130694	4.12825	3.66e-05	0.000454575
SLC9A1	1577.11	-0.495093	0.119925	-4.12834	3.65e-05	0.000454575
PRDX3	1099.78	-0.626276	0.151715	-4.12797	3.66e-05	0.000454766
CGN	50.5191	1.351	0.327383	4.12666	3.68e-05	0.000457026
PYGM	735.375	-0.688288	0.166943	-4.12288	3.74e-05	0.000464227
EVI5L	774.866	0.625608	0.151827	4.12054	3.78e-05	0.000468608
PARPBP	242.628	-0.721169	0.175134	-4.11781	3.82e-05	0.000473812
PPAT	529.301	-0.501742	0.121884	-4.11655	3.85e-05	0.00047605
UBE2C	1392.4	-0.479546	0.116608	-4.11245	3.91e-05	0.000484201
SQRDL	19.2932	-2.20829	0.53713	-4.11128	3.93e-05	0.000486292
CCDC150	215.177	-0.92951	0.226142	-4.1103	3.95e-05	0.000487617
PVRL4	104.306	0.905503	0.220295	4.11041	3.95e-05	0.000487617
RANBP17	307.33	-0.623543	0.151716	-4.10993	3.96e-05	0.000488008
MED25	1466.57	0.511423	0.12451	4.10748	4e-05	0.000492839
CNOT10	814.376	-0.458985	0.111753	-4.10714	4.01e-05	0.000493181
STAG3L1	447.444	0.539494	0.131417	4.10519	4.04e-05	0.000496974
DANCR	943.881	-0.462525	0.112754	-4.10205	4.1e-05	0.000503384
DPYD	344.044	-0.592095	0.144348	-4.10187	4.1e-05	0.000503398
SLC39A13	917.873	0.440442	0.107424	4.10002	4.13e-05	0.000507043
SLC38A2	6224.84	-0.41064	0.100163	-4.09974	4.14e-05	0.000507279
ADNP2	2230.12	-0.424887	0.103704	-4.09713	4.18e-05	0.000512631
CST3	2682.43	0.642578	0.15687	4.09625	4.2e-05	0.000514197
INTS3	4221.66	0.405679	0.0990841	4.09429	4.23e-05	0.000518159
KIAA1211	2937.64	0.386063	0.0943116	4.09349	4.25e-05	0.000519164
SDC3	142.299	0.78148	0.190902	4.09362	4.25e-05	0.000519164
TEAD1	2786.8	-0.419654	0.102561	-4.09176	4.28e-05	0.000522652
CREM	402.309	0.527948	0.129035	4.09151	4.29e-05	0.00052282
BTBD7	1148.33	-0.430306	0.105221	-4.08954	4.32e-05	0.000526873
CDC42SE2	416.834	-0.546172	0.133567	-4.08914	4.33e-05	0.000527379
APLP1	3186.33	0.473883	0.115905	4.08855	4.34e-05	0.000528313
LMBR1	1564.37	-0.417946	0.102235	-4.0881	4.35e-05	0.000528947
BLOC1S6	686.083	-0.465758	0.113939	-4.08777	4.36e-05	0.000529305
ANKH	66.3816	-1.18402	0.289746	-4.08642	4.38e-05	0.000531983
SPRYD3	693.19	0.713508	0.174651	4.08533	4.4e-05	0.000534079
CECR1	22.9085	-2.08226	0.509737	-4.08497	4.41e-05	0.000534509
HCFC2	237.747	0.631768	0.154723	4.08322	4.44e-05	0.000538128
OSTM1	578.699	0.505966	0.123958	4.08176	4.47e-05	0.000541126
OSCAR	24.9604	-1.98208	0.485637	-4.08141	4.48e-05	0.000541244
RGAG4	5172.51	0.487444	0.119432	4.08135	4.48e-05	0.000541244
CKAP2L	256.743	-0.770116	0.188741	-4.08027	4.5e-05	0.000543354
RABEP2	993.949	0.494819	0.121364	4.07715	4.56e-05	0.000549875
TRPS1	245.698	0.643437	0.157809	4.07732	4.56e-05	0.000549875
TTC34	29.7577	1.692	0.415101	4.07611	4.58e-05	0.000551935
TLX2	5270.84	0.56858	0.139638	4.07181	4.66e-05	0.000561799
KLHL13	2434.42	-0.421261	0.103467	-4.07143	4.67e-05	0.000561852
SHROOM3	2045.73	0.462356	0.113557	4.07159	4.67e-05	0.000561852
NPW	139.43	-0.860799	0.211547	-4.06906	4.72e-05	0.000567171
MAGED2	3107.48	0.420589	0.10341	4.06718	4.76e-05	0.000571343
RBL2	1055.94	-0.452928	0.111389	-4.06618	4.78e-05	0.000573361
FCHSD1	559.094	0.551828	0.135753	4.06493	4.8e-05	0.000576033
HAS3	136.846	-0.801083	0.197184	-4.06263	4.85e-05	0.000581297
RPUSD3	645.003	0.509557	0.125474	4.06105	4.89e-05	0.000584794
AP4M1	790.19	0.458017	0.112793	4.0607	4.89e-05	0.000585248
CUL7	3237.04	0.424913	0.104651	4.06028	4.9e-05	0.000585412
FAM162A	415.763	-0.637844	0.157088	-4.06042	4.9e-05	0.000585412
FKBP8	5360.09	0.60929	0.15008	4.05976	4.91e-05	0.000586299
CEP41	313.669	-0.630769	0.155407	-4.05882	4.93e-05	0.00058823
FLJ22184	1268.73	0.586137	0.144465	4.0573	4.96e-05	0.000591613
SAT2	459.597	0.563258	0.13886	4.05631	4.99e-05	0.000593685
VRK3	444.741	0.519022	0.128005	4.05471	5.02e-05	0.000597312
DMXL1	891.484	-0.502885	0.124031	-4.05451	5.02e-05	0.00059739
AXIN2	153.12	0.862764	0.212809	4.05417	5.03e-05	0.000597821
SLC25A33	278.299	-0.607323	0.14987	-4.05233	5.07e-05	0.00060209
SNX5	967.114	-0.461837	0.11398	-4.05191	5.08e-05	0.000602715
VWCE	55.0862	-1.38227	0.341188	-4.05134	5.09e-05	0.000603748
UBE2L3	1677.9	-0.409066	0.10099	-4.05056	5.11e-05	0.000605301
VSNL1	18.5612	2.01347	0.497137	4.05012	5.12e-05	0.000605992
XPO1	2787.79	-0.46688	0.115345	-4.04767	5.17e-05	0.000611928
CHAF1A	1022.65	0.525888	0.129946	4.04699	5.19e-05	0.000612806
HSD3B7	266.491	0.64793	0.160097	4.0471	5.19e-05	0.000612806
C9orf153	11.9173	2.95765	0.731089	4.04554	5.22e-05	0.000616018
SFXN5	821.022	0.449195	0.111038	4.04542	5.22e-05	0.000616018
MALAT1	91329.7	0.551482	0.136337	4.04499	5.23e-05	0.000616682
NBR1	2192.89	0.43418	0.107389	4.04305	5.28e-05	0.000621374
CNOT1	6015.96	-0.375116	0.0927976	-4.04231	5.29e-05	0.000622873
MINK1	2126.08	0.448422	0.110972	4.04086	5.33e-05	0.000626266
ABHD4	377.108	0.617554	0.152835	4.04067	5.33e-05	0.000626323
JAM3	961.876	-0.492056	0.121903	-4.03646	5.43e-05	0.000637191
SYT11	5963.77	0.379691	0.094072	4.03617	5.43e-05	0.000637508
PGF	1452.34	0.671729	0.166461	4.03535	5.45e-05	0.000639274
FGFR1OP	291.718	-0.726354	0.180047	-4.03425	5.48e-05	0.000641795
NSMAF	800.015	-0.457693	0.113462	-4.0339	5.49e-05	0.00064228
AGFG1	1304.03	-0.439044	0.10886	-4.0331	5.5e-05	0.000644019
PRKAA2	87.2873	-0.959334	0.237904	-4.03244	5.52e-05	0.00064536
TFB2M	467.126	-0.566697	0.140572	-4.03136	5.55e-05	0.000647464
ZNF785	436.351	0.554801	0.137622	4.03133	5.55e-05	0.000647464
TCAIM	426.682	0.579178	0.143709	4.03021	5.57e-05	0.000650095
ATP5G1	772.079	-0.511395	0.126935	-4.0288	5.61e-05	0.000653166
MYL6	6129.18	0.381704	0.094745	4.02875	5.61e-05	0.000653166
RPS14	11977.8	0.61735	0.153304	4.02696	5.65e-05	0.000657698
TOR1AIP1	1149.4	-0.485065	0.12049	-4.02576	5.68e-05	0.000660564
RGS4	4308.37	-0.379832	0.0944734	-4.02052	5.81e-05	0.000674958
PRKG1	1066.04	0.427623	0.10639	4.01941	5.83e-05	0.000677419
TMEM219	737.559	0.564908	0.140548	4.01932	5.84e-05	0.000677419
RNF215	563.672	0.545478	0.135725	4.01901	5.84e-05	0.000677681
SKI	3661.37	0.50691	0.126132	4.01889	5.85e-05	0.000677681
DUSP8	691.16	0.522934	0.130175	4.01716	5.89e-05	0.000682157
USP31	806.944	-0.45859	0.114169	-4.01675	5.9e-05	0.000682856
ERAP2	57.3969	-1.14814	0.285887	-4.01607	5.92e-05	0.000684347
BZW2	1440.69	-0.427831	0.106568	-4.01465	5.95e-05	0.000687483
MICB	19.078	-2.1316	0.53095	-4.01469	5.95e-05	0.000687483
DDX11L2	81.1255	1.01566	0.253038	4.01387	5.97e-05	0.000689265
PCDHB19P	64.7018	1.29921	0.323761	4.01286	6e-05	0.000691709
C20orf112	1157.95	0.437639	0.109067	4.01258	6.01e-05	0.000692046
POLQ	690.862	-0.49973	0.124569	-4.01169	6.03e-05	0.000694164
PXDNL	26.6976	1.62457	0.404978	4.0115	6.03e-05	0.000694216
ALMS1	1974.71	-0.449209	0.112019	-4.0101	6.07e-05	0.000697848
PIK3C3	761.711	-0.490872	0.122437	-4.00919	6.09e-05	0.000700027
PHLDB1	2107.42	0.500869	0.12494	4.00889	6.1e-05	0.000700406
ATXN10	858.032	-0.486048	0.121267	-4.00807	6.12e-05	0.000701861
MAGEF1	928.31	0.45153	0.112654	4.00812	6.12e-05	0.000701861
HEXIM1	1734.54	0.523689	0.130673	4.00762	6.13e-05	0.000702684
ARHGAP21	1094.41	-0.489239	0.122099	-4.0069	6.15e-05	0.000704312
TUBB2A	226.502	0.6286	0.156973	4.0045	6.21e-05	0.000710989
KLHL24	1064.8	0.46759	0.116829	4.00234	6.27e-05	0.000717009
CCDC146	47.3232	1.23671	0.309058	4.00154	6.29e-05	0.000718926
TGFB1	3712.36	0.616483	0.154146	3.99934	6.35e-05	0.000725117
GYLTL1B	133.179	-0.819295	0.204908	-3.99836	6.38e-05	0.000727611
APLP2	7170.13	-0.380336	0.0951304	-3.99805	6.39e-05	0.000728039
ASF1B	872.229	-0.459288	0.114938	-3.99596	6.44e-05	0.000733995
AKAP6	645.664	-0.509661	0.127571	-3.99512	6.47e-05	0.000736078
MYH15	1331.65	0.489365	0.122513	3.99437	6.49e-05	0.000737861
ZFYVE1	903.057	0.484501	0.121327	3.99336	6.51e-05	0.000740494
MIR22HG	116.366	0.91296	0.228638	3.99304	6.52e-05	0.00074097
KIAA1524	823.98	-0.487657	0.122139	-3.99263	6.53e-05	0.000741734
STX5	664.655	0.464083	0.116463	3.98481	6.75e-05	0.000766035
MAP4K5	776.609	-0.544727	0.136741	-3.98365	6.79e-05	0.000769238
FAM114A2	355.742	0.548807	0.137774	3.98337	6.79e-05	0.000769604
2024-03-09	873.168	0.609669	0.153107	3.98198	6.83e-05	0.000773035
MMP24-AS1	945.498	0.59335	0.149005	3.98208	6.83e-05	0.000773035
KIF18B	2236.71	-0.426704	0.107221	-3.97966	6.9e-05	0.000780053
N4BP3	50.2102	1.32789	0.333759	3.97858	6.93e-05	0.000783058
TTC1	644.581	0.472285	0.118714	3.97834	6.94e-05	0.000783283
WDR54	498.107	0.607043	0.152632	3.97716	6.97e-05	0.00078665
ARHGEF6	385.952	-0.578136	0.145382	-3.97666	6.99e-05	0.000787175
EN1	102.879	-0.939984	0.236375	-3.97666	6.99e-05	0.000787175
ABCE1	1294.98	-0.436808	0.109913	-3.97414	7.06e-05	0.000795014
RP11-395P17.3	201.175	-0.869913	0.218935	-3.97339	7.09e-05	0.00079696
TAF9	483.267	-0.559595	0.140957	-3.96997	7.19e-05	0.00080792
LINC00997	291.175	-0.622677	0.156859	-3.96967	7.2e-05	0.000808359
MCM8	585.01	-0.601578	0.151559	-3.96928	7.21e-05	0.000808684
VAMP5	38.2606	-1.47225	0.370915	-3.96924	7.21e-05	0.000808684
HSP90AA1	11911.7	-0.499152	0.125791	-3.96812	7.24e-05	0.000811928
PRNP	314.445	-0.695284	0.175258	-3.96719	7.27e-05	0.000814526
CDCA5	1619.8	-0.468686	0.118174	-3.96606	7.31e-05	0.000817467
DNM1P41	45.7142	1.25442	0.316293	3.966	7.31e-05	0.000817467
RNF157	537.966	0.520136	0.131165	3.96551	7.32e-05	0.000818554
DNMT3A	1817.12	0.476806	0.12028	3.96415	7.37e-05	0.000822684
NUMBL	1510.35	0.473691	0.119504	3.96381	7.38e-05	0.000823291
CPEB1	37.361	-1.4348	0.362001	-3.96353	7.38e-05	0.000823651
GPHN	568.58	-0.477218	0.120453	-3.96187	7.44e-05	0.00082884
PCYOX1	917.129	-0.42474	0.107223	-3.96127	7.46e-05	0.000830339
UBA6	1254.61	-0.483244	0.122002	-3.96096	7.46e-05	0.000830833
PLK1	2695.76	-0.442125	0.11165	-3.95991	7.5e-05	0.000833924
SPRY2	3743.13	0.449563	0.113536	3.95965	7.51e-05	0.000834247
RNF2	476.647	-0.503573	0.127228	-3.95802	7.56e-05	0.000839371
ZNF695	236.174	-0.648442	0.163853	-3.95747	7.57e-05	0.000840746
SEC14L1	4455.08	0.49048	0.123966	3.95658	7.6e-05	0.000843276
LTBP3	3761.03	0.448562	0.113377	3.95637	7.61e-05	0.00084345
HIST1H2BM	1615.2	-0.730924	0.184811	-3.95498	7.65e-05	0.000847785
MANEAL	198.653	0.708239	0.179107	3.95427	7.68e-05	0.000849708
NR1H2	1365.11	0.516064	0.130563	3.9526	7.73e-05	0.000855078
BZRAP1	17.4218	-2.23978	0.566872	-3.95113	7.78e-05	0.000859747
DEPTOR	23.3443	1.79897	0.455442	3.94994	7.82e-05	0.000863425
ZNF280C	362.359	-0.672397	0.170314	-3.94798	7.88e-05	0.000869927
LOC100288637	292.027	-0.800871	0.202915	-3.94682	7.92e-05	0.000872939
SLC2A3	18.6433	-2.09596	0.531028	-3.94698	7.91e-05	0.000872939
UBXN1	1340.97	0.549393	0.139233	3.94586	7.95e-05	0.000875844
RPL31	2810.98	-0.542091	0.13747	-3.94334	8.04e-05	0.000883884
SCARB1	796.312	-0.474664	0.120368	-3.94344	8.03e-05	0.000883884
LPHN2	3792.92	-0.363815	0.0922981	-3.94174	8.09e-05	0.000889214
WIPF1	629.248	0.463672	0.117711	3.93908	8.18e-05	0.000898499
RPS15A	3859.66	-0.534187	0.13569	-3.9368	8.26e-05	0.000906449
PAFAH2	504.207	0.500494	0.127146	3.93637	8.27e-05	0.000907457
UBE2K	1081.12	-0.445886	0.113281	-3.93611	8.28e-05	0.000907806
TRA2B	2020.18	-0.424812	0.107932	-3.93594	8.29e-05	0.000907851
AMHR2	14.3158	-2.54347	0.646331	-3.93524	8.31e-05	0.000909253
LOC100130417	462.819	0.564242	0.143377	3.93536	8.31e-05	0.000909253
SMIM12	845.498	0.535022	0.135997	3.93408	8.35e-05	0.000913009
CEP55	290.025	-0.718472	0.182706	-3.93239	8.41e-05	0.000918848
PKDCC	43.2865	1.26555	0.321934	3.93109	8.46e-05	0.000922998
S1PR3	129.184	-0.793761	0.201925	-3.93098	8.46e-05	0.000922998
TMX1	364.595	-0.556445	0.141564	-3.93068	8.47e-05	0.000923508
RAD54L	516.481	-0.575707	0.146531	-3.92891	8.53e-05	0.00092972
TUBB2B	299.48	0.718692	0.182953	3.92829	8.56e-05	0.000931471
LOC100128885	194.862	-0.891719	0.227071	-3.92705	8.6e-05	0.000935659
DBF4	775.951	-0.490464	0.124905	-3.92671	8.61e-05	0.000936022
RFX7	1599.15	-0.497957	0.126815	-3.92663	8.61e-05	0.000936022
TRMT10C	399.065	-0.529347	0.134822	-3.92626	8.63e-05	0.000936797
GREM2	86.9825	1.10497	0.281479	3.92557	8.65e-05	0.000938854
KRT8	66.3991	-1.10077	0.280549	-3.92362	8.72e-05	0.000945852
E2F7	435.4	-0.534252	0.136186	-3.92296	8.75e-05	0.000947829
RARS	1709.22	-0.404548	0.103188	-3.92051	8.84e-05	0.00095685
FBRS	2605.1	0.531202	0.135515	3.91987	8.86e-05	0.000958754
ZNF792	1170.83	0.427777	0.10915	3.91917	8.89e-05	0.000960894
ANKRD44	374.422	0.545155	0.139114	3.91876	8.9e-05	0.000961858
RILP	61.3486	1.10736	0.282682	3.91734	8.95e-05	0.000966891
EML3	1529.65	0.379705	0.0969454	3.91669	8.98e-05	0.000968846
MELK	674.5	-0.470129	0.120043	-3.91633	8.99e-05	0.000969654
VPS13B	2040.56	-0.559535	0.142953	-3.91413	9.07e-05	0.000977882
CEND1	717.145	0.537399	0.137386	3.91158	9.17e-05	0.000987581
PLSCR3	814.891	0.516814	0.132162	3.91044	9.21e-05	0.000991581
PLK1S1	183.117	0.710108	0.181603	3.91022	9.22e-05	0.000991857
PDE3A	74.0376	1.06555	0.27262	3.90857	9.28e-05	0.000997954
PLSCR1	153.558	-0.719969	0.184243	-3.90771	9.32e-05	0.00100085
TNFRSF12A	1047.24	0.676146	0.173083	3.9065	9.36e-05	0.00100522
SHARPIN	1043.72	0.465354	0.119197	3.90407	9.46e-05	0.00101467
MAFK	331.199	0.606135	0.155276	3.9036	9.48e-05	0.00101596
NYNRIN	1256.81	-0.536807	0.137533	-3.9031	9.5e-05	0.00101736
UBE2H	4229.52	0.381739	0.0978295	3.90209	9.54e-05	0.00102096
NBPF3	287.899	0.568041	0.145608	3.90116	9.57e-05	0.00102418
NEDD4	567.446	-0.543532	0.139342	-3.9007	9.59e-05	0.00102545
APBA3	493.496	0.478013	0.122559	3.90026	9.61e-05	0.00102666
ATP6V0A1	1180.76	0.482813	0.123887	3.89719	9.73e-05	0.00103764
C9orf69	1774.21	0.571451	0.146625	3.89737	9.72e-05	0.00103764
SYN2	590.949	-0.598314	0.15352	-3.89731	9.73e-05	0.00103764
CLCF1	42.6417	-1.33488	0.342542	-3.89699	9.74e-05	0.00103783
FIGNL2	83.6688	0.910485	0.23365	3.89678	9.75e-05	0.00103803
MYO3B	30.9965	1.64948	0.423421	3.89561	9.8e-05	0.00104238
FASTK	2098.38	0.372617	0.0956923	3.89391	9.86e-05	0.001049
LCLAT1	520.345	-0.539037	0.138446	-3.89348	9.88e-05	0.00105012
SLC35B4	1987.72	-0.368431	0.0946313	-3.89333	9.89e-05	0.00105012
COQ7	276.081	0.598016	0.153639	3.89234	9.93e-05	0.00105371
C1orf174	445.209	-0.526415	0.135268	-3.89165	9.96e-05	0.00105532
ST3GAL4	589.652	-0.512237	0.131619	-3.8918	9.95e-05	0.00105532
RNASEH2A	785.731	-0.561341	0.144252	-3.89139	9.97e-05	0.00105575
TECPR1	1751.61	0.465827	0.119713	3.89119	9.98e-05	0.00105591
QSER1	2126.16	-0.490965	0.126229	-3.88946	0.000100467	0.00106277
DLG2	16.0443	2.17792	0.559979	3.88928	0.000100542	0.00106286
SRCRB4D	331.129	-0.556492	0.143164	-3.8871	0.00010145	0.00107175
PCDHB18	50.5117	1.41313	0.363604	3.88647	0.000101714	0.00107383
THRA	651.537	0.502991	0.129476	3.88481	0.000102409	0.00108045
TMEM86A	132.392	0.762565	0.196402	3.88268	0.000103311	0.00108926
CKS2	516.483	-0.562368	0.144851	-3.88238	0.000103438	0.00108988
MRPL42	780.004	-0.47281	0.121797	-3.88196	0.000103616	0.00109104
MAP7D1	4685.43	0.577428	0.148837	3.8796	0.000104629	0.00110097
HCFC1R1	564.568	0.575121	0.148402	3.87544	0.000106434	0.00111923
UBE2Z	3664.6	0.390857	0.100876	3.87464	0.000106782	0.00112216
CDC20	2261.44	-0.442495	0.114241	-3.87334	0.000107353	0.00112709
XPO4	1140.93	-0.457094	0.118013	-3.87325	0.000107392	0.00112709
NUP85	990.481	-0.482974	0.124715	-3.87263	0.000107667	0.00112924
RILPL2	157.205	0.741157	0.19142	3.87189	0.000107993	0.00113191
KIF20B	476.883	-0.737298	0.190438	-3.8716	0.000108124	0.00113255
UBE2N	1528.17	-0.405545	0.104762	-3.87111	0.00010834	0.00113407
CDCA7L	283.597	-0.569944	0.147302	-3.86923	0.000109181	0.00114188
NIPAL3	622.466	0.48177	0.124517	3.86912	0.00010923	0.00114188
TBC1D10A	247.966	-0.586965	0.151759	-3.86774	0.000109847	0.00114758
HJURP	731.997	-0.478869	0.123824	-3.86733	0.000110032	0.00114876
ZNF428	1139.47	0.572416	0.148049	3.86641	0.000110449	0.00115237
HSPA4L	319.237	-0.631997	0.163473	-3.86607	0.000110602	0.00115246
L1ME5:L1:LINE	953.284	0.442981	0.11458	3.86614	0.000110572	0.00115246
DNAH10	157.756	0.759147	0.196418	3.86495	0.000111113	0.00115704
RPL37	2830.05	-0.536382	0.138815	-3.864	0.000111546	0.00116079
GPR1	8.90261	3.64278	0.943717	3.86003	0.000113372	0.00117902
SIMC1	297.505	-0.547322	0.141802	-3.85977	0.000113492	0.00117951
ZNF808	431.855	-0.541995	0.140441	-3.85923	0.000113747	0.00118139
CNPPD1	1554.99	0.509819	0.132199	3.85645	0.000115047	0.00119334
SLC7A11	161.869	-0.790354	0.204943	-3.85646	0.000115042	0.00119334
ATP5E	716.78	-0.56395	0.146334	-3.85385	0.000116274	0.00120529
CACNB3	1670.19	0.385704	0.100166	3.85066	0.000117798	0.00122029
ATXN1	74.3569	1.2237	0.317823	3.85027	0.000117987	0.00122068
SIGMAR1	1711.53	-0.422007	0.109602	-3.85036	0.000117945	0.00122068
HECTD3	1140.63	0.515322	0.13387	3.84943	0.000118393	0.00122408
HNRNPH2	471.637	0.545784	0.141831	3.84814	0.000119019	0.00122976
PCDHB15	67.0509	1.07877	0.280519	3.84564	0.000120239	0.00124156
SKA3	245.129	-0.808223	0.210219	-3.84468	0.000120711	0.00124484
TTC39C	360.767	0.527775	0.137269	3.84482	0.00012064	0.00124484
LINC01021	242.977	0.867409	0.225688	3.8434	0.000121343	0.00125055
NELL2	616.312	-0.554391	0.144269	-3.84275	0.000121664	0.00125304
ZBTB38	1044.46	-0.456259	0.118758	-3.84191	0.000122079	0.00125651
ROBO1	3265.81	-0.369274	0.0961404	-3.84099	0.00012254	0.00126045
FBXO34	729.439	0.45176	0.117651	3.83984	0.000123116	0.00126555
IFI16	64.8508	-1.06553	0.277524	-3.83941	0.000123331	0.00126695
LINC00998	352.127	-0.600226	0.156345	-3.83911	0.000123479	0.00126766
PLK2	992.943	0.495731	0.12914	3.83869	0.00012369	0.0012682
TDRKH	326.575	0.545044	0.141984	3.83878	0.000123648	0.0012682
RMST	81.9655	-1.04221	0.271637	-3.8368	0.000124649	0.00127721
TANC2	5546.86	-0.418252	0.109072	-3.83463	0.000125755	0.00128772
CRELD2	311.856	0.581134	0.151561	3.83433	0.000125909	0.00128848
DOCK11	1337.76	-0.471102	0.122901	-3.83319	0.000126491	0.00129302
NEU4	51.0344	1.19303	0.31124	3.83315	0.000126515	0.00129302
FSTL1	2452.12	-0.473188	0.123455	-3.83288	0.000126652	0.0012936
EME2	285.944	0.572382	0.149342	3.8327	0.000126744	0.00129371
DPH6-AS1	75.0642	0.965718	0.252039	3.83162	0.000127302	0.00129857
CKB	1708.7	-0.463724	0.121048	-3.8309	0.000127675	0.00130155
RAB27A	135.194	-0.816926	0.213286	-3.83019	0.000128046	0.0013045
MYBL2	4417.31	-0.527928	0.137848	-3.82978	0.000128257	0.00130582
LRRN4	689.751	-0.459243	0.119939	-3.82896	0.000128686	0.00130883
NIFK	468.56	-0.503938	0.131614	-3.8289	0.000128716	0.00130883
CPEB2	169.524	-0.815431	0.212982	-3.82864	0.000128852	0.00130938
BARD1	394.674	-0.514309	0.134348	-3.8282	0.000129085	0.00131091
FAM168B	3739.03	-0.405309	0.105918	-3.82664	0.000129903	0.00131756
KCNS1	89.9898	-0.988228	0.25824	-3.82678	0.00012983	0.00131756
RHOB	953.219	0.548119	0.143294	3.82514	0.000130697	0.00132477
BIRC5	2184.09	-0.551649	0.144227	-3.82487	0.000130841	0.00132538
JAGN1	576.646	-0.456956	0.119532	-3.82287	0.000131907	0.00133533
PHIP	2051.46	-0.408461	0.106896	-3.8211	0.000132855	0.00134393
SGIP1	550.995	-0.719082	0.188193	-3.82098	0.000132924	0.00134393
OR51B2	10.1072	-3.31492	0.868211	-3.81811	0.000134478	0.00135879
LURAP1L	119.066	0.771799	0.202222	3.81659	0.000135311	0.00136634
DPM3	670.128	0.638916	0.167469	3.81512	0.000136115	0.00137346
TMEM38B	153.771	-0.751458	0.196975	-3.81499	0.000136188	0.00137346
RPL7	5603.54	-0.390443	0.102361	-3.81436	0.000136535	0.00137609
L1M2a:L1:LINE	534.848	-0.639551	0.167714	-3.81333	0.000137105	0.00138097
TMEM256-PLSCR3	929.205	0.479263	0.125713	3.81237	0.000137639	0.00138519
UNC93B1	209.152	0.627327	0.164555	3.81227	0.000137697	0.00138519
ALKBH6	228.227	0.638197	0.16745	3.81126	0.00013826	0.00138998
AluYa5:Alu:SINE	2182.57	0.37438	0.0982696	3.80972	0.000139122	0.00139777
ZDHHC13	308.485	-0.610132	0.160411	-3.80357	0.000142627	0.00143209
AKR1B1	1407.36	-0.392788	0.103294	-3.80263	0.000143166	0.0014348
KIF26A	11847.7	0.49332	0.129728	3.80272	0.000143116	0.0014348
MPHOSPH9	707.645	-0.541492	0.142398	-3.80266	0.000143153	0.0014348
NUMA1	11541.5	0.445396	0.117152	3.80185	0.000143617	0.00143842
FN3K	652.812	0.607098	0.15972	3.80101	0.000144108	0.00144244
FAM63A	280.908	0.596237	0.156915	3.79974	0.000144846	0.00144891
CEACAM1	9.42928	2.9566	0.778335	3.79862	0.000145501	0.00145456
RAPH1	859.806	-0.412193	0.108538	-3.7977	0.000146047	0.0014591
UQCC1	812.487	-0.435127	0.114587	-3.79734	0.000146257	0.00146029
DNAJC16	669.134	-0.461789	0.121618	-3.79704	0.000146437	0.00146086
TBC1D2	259.878	0.668693	0.176114	3.79693	0.000146497	0.00146086
ACP5	234.57	-0.593266	0.15627	-3.7964	0.00014681	0.00146246
NYAP1	614.89	0.522073	0.13752	3.79635	0.00014684	0.00146246
RBM15B	4887.23	-0.447883	0.118005	-3.79544	0.000147383	0.00146696
BORA	177.516	-0.702213	0.185075	-3.7942	0.00014812	0.00147155
RPP30	347.179	-0.558328	0.147148	-3.79432	0.00014805	0.00147155
SVA_A:SVA_A:Other	1650.03	0.436136	0.114946	3.79426	0.000148084	0.00147155
MYL12A	1168.63	-0.46996	0.123907	-3.79286	0.000148922	0.0014786
ITGAV	3633.36	0.366321	0.0965958	3.7923	0.000149257	0.001481
LSM5	299.48	-0.678968	0.179064	-3.79176	0.000149585	0.00148333
PCBP3	990.834	0.517487	0.136531	3.79025	0.000150493	0.00149142
PTDSS1	1479.55	-0.429981	0.11345	-3.79006	0.00015061	0.00149165
RAP1GAP2	1964.45	0.384164	0.101382	3.78928	0.000151083	0.00149541
ADCY7	1437.9	-0.423342	0.111764	-3.78782	0.000151972	0.00150236
LRP4	577.063	0.45909	0.121201	3.78784	0.000151961	0.00150236
PPARD	1177.11	0.419198	0.1107	3.78679	0.000152608	0.00150678
ZNF281	905.757	-0.432633	0.114247	-3.78683	0.000152579	0.00150678
PNMAL2	129.811	0.900697	0.23798	3.78476	0.000153856	0.00151816
CACFD1	751.322	0.559344	0.14786	3.78292	0.000154996	0.00152848
ACBD4	135.666	0.762745	0.201684	3.78188	0.000155649	0.00153302
JAG1	53.6852	-1.16012	0.306748	-3.78201	0.000155568	0.00153302
YWHAZ	7019.56	-0.36549	0.0966733	-3.78068	0.000156403	0.0015395
E2F8	226.664	-0.63851	0.168927	-3.77981	0.000156949	0.00154392
LEPROTL1	514.86	-0.503924	0.133365	-3.77852	0.000157762	0.00155097
ETV6	942.273	0.452695	0.119916	3.77509	0.000159948	0.00157053
SOWAHC	330.152	-0.582761	0.154366	-3.77518	0.000159893	0.00157053
DCLK3	82.9373	-0.917117	0.243016	-3.7739	0.000160715	0.00157709
MAGEA12	1043.99	0.441733	0.117142	3.77091	0.000162655	0.00159515
GHDC	475.9	0.572966	0.151969	3.77027	0.000163072	0.00159827
DPH6	101.389	0.821264	0.217968	3.76782	0.000164678	0.00161302
FRMD6	607.979	0.474275	0.125898	3.76712	0.000165142	0.00161657
RBM42	1920.42	0.545328	0.14477	3.76685	0.000165318	0.00161731
GNG11	900.952	-0.638151	0.169429	-3.76648	0.000165568	0.00161877
IPO7	4583.22	-0.347971	0.0923991	-3.76596	0.000165912	0.00162114
AGL	757.203	-0.479116	0.127238	-3.76552	0.0001662	0.00162296
PCDHB11	343.227	0.513209	0.136312	3.76495	0.000166584	0.00162572
EGLN3	474.821	-0.645158	0.171367	-3.76477	0.000166699	0.00162585
STEAP3	342.891	-0.651002	0.17293	-3.76454	0.000166857	0.0016264
PHF10	720.151	-0.465156	0.123617	-3.76289	0.000167961	0.00163616
AEBP1	573.37	0.547285	0.145477	3.762	0.000168558	0.00163998
FGD4	206.056	-0.67784	0.180177	-3.76207	0.000168512	0.00163998
PSMC2	1830.9	0.393558	0.104643	3.76096	0.000169265	0.00164586
SPIRE1	990.329	-0.42445	0.112866	-3.76065	0.00016947	0.00164686
NDUFB5	620.739	-0.506972	0.134817	-3.76044	0.000169616	0.00164727
CTXN1	2168.61	0.613829	0.163426	3.75601	0.000172646	0.00167568
FAM155A	587.548	0.516588	0.137601	3.75425	0.000173858	0.00168643
OTUD1	35.1954	1.31469	0.350263	3.75343	0.000174433	0.00169097
KLHL5	579.272	0.447677	0.119396	3.74953	0.000177168	0.00171645
MAPK1	1472.13	-0.472636	0.126064	-3.74919	0.00017741	0.00171775
YPEL3	221.895	0.620576	0.165573	3.74806	0.000178209	0.00172444
A1BG	171.128	0.666364	0.1778	3.74783	0.000178374	0.001725
DDX56	3020.06	-0.35665	0.0952042	-3.74616	0.000179559	0.00173541
C17orf72	42.8179	1.24289	0.331872	3.7451	0.000180323	0.00173964
RFXANK	980.291	0.503934	0.134557	3.74513	0.0001803	0.00173964
ZNF587B	829.842	0.486856	0.129994	3.74522	0.000180238	0.00173964
IGFBPL1	3305.51	1.3047	0.348434	3.74447	0.000180776	0.00174286
PPP1R32	33.519	1.37062	0.366053	3.74433	0.000180875	0.00174286
POLE3	1053	-0.437912	0.116977	-3.74358	0.000181417	0.00174682
WNT3	272.899	-0.592737	0.158339	-3.74346	0.000181503	0.00174682
PPME1	1755.2	-0.371979	0.0993788	-3.74304	0.000181804	0.00174857
SSH3	526.447	0.500572	0.133739	3.74291	0.000181904	0.00174857
GAS2L3	214.692	-0.705191	0.188418	-3.74269	0.000182058	0.00174901
MANSC1	382.875	-0.520504	0.139085	-3.74234	0.000182311	0.00175038
SNX12	1219.21	0.504129	0.134748	3.74127	0.000183094	0.00175643
UBL4A	1071.92	0.427513	0.114272	3.74118	0.000183161	0.00175643
FAM69A	13.645	2.43759	0.651732	3.74017	0.000183899	0.00176246
BAD	1197.38	0.527624	0.14113	3.73858	0.000185066	0.00177258
ELAVL1	2602.18	-0.398948	0.106738	-3.73762	0.000185769	0.00177825
CCDC141	33.9121	-1.41476	0.378837	-3.73447	0.000188112	0.0017996
MCUR1	589.339	-0.469505	0.125773	-3.73296	0.000189239	0.0018093
TPX2	2820.82	-0.358903	0.0961723	-3.73187	0.000190061	0.00181607
EPPK1	405.775	-0.661049	0.177298	-3.72848	0.000192642	0.00183964
SASS6	359.513	-0.629782	0.169002	-3.72647	0.00019418	0.00185322
RPS4X	6932.14	-0.49465	0.132793	-3.72498	0.00019533	0.00186309
ZNF579	1648.63	0.694132	0.186446	3.72296	0.000196901	0.00187695
HIBADH	527.859	-0.502864	0.135209	-3.71915	0.000199893	0.00190433
FTX	255.589	0.582432	0.156644	3.71819	0.000200658	0.00191049
NTNG2	18.6237	-2.05634	0.553086	-3.71794	0.000200856	0.00191124
AMZ2P1	117.148	0.751464	0.202197	3.71649	0.000202012	0.00191995
ZNF576	366.646	0.533246	0.143476	3.71661	0.000201913	0.00191995
RP11-14N7.2	396.831	0.528614	0.142241	3.71632	0.000202149	0.00192012
WIBG	476.936	0.501246	0.134905	3.71556	0.000202758	0.00192476
RSL1D1	1687.3	-0.380628	0.102456	-3.71505	0.000203163	0.00192746
TRIT1	352.418	-0.507041	0.136531	-3.71373	0.000204227	0.0019364
CACNG8	153.911	-0.807453	0.217598	-3.71076	0.000206642	0.00195802
VIP	11.2417	7.23403	1.94955	3.71062	0.000206751	0.00195802
SIPA1	1203.13	0.408954	0.110244	3.70955	0.000207631	0.00196518
TNRC6C-AS1	115.838	-0.874781	0.235838	-3.70924	0.000207883	0.00196641
PHPT1	969.152	0.454086	0.122454	3.70822	0.000208723	0.00197319
EML1	352.147	-0.553323	0.149264	-3.70701	0.000209724	0.00198148
DEF8	1213.67	0.387801	0.104634	3.70625	0.000210351	0.0019855
HOXD11	99.8657	-0.875645	0.236265	-3.70619	0.000210397	0.0019855
RBP1	527.346	0.574205	0.154953	3.70568	0.000210821	0.00198832
FAM212A	61.5633	1.13676	0.307046	3.70225	0.000213694	0.00201424
ESD	688.826	-0.440317	0.11895	-3.70168	0.000214177	0.00201641
SLC6A9	348.759	-0.537183	0.145118	-3.70169	0.000214164	0.00201641
DNMBP	1028.07	-0.451466	0.122015	-3.70009	0.00021552	0.00202786
ZNF22	335.733	-0.612037	0.165456	-3.6991	0.000216369	0.00203465
PLEKHA4	1325.26	0.395001	0.10681	3.69818	0.000217153	0.00204083
KIF14	892.082	-0.582382	0.157531	-3.69693	0.000218223	0.00204968
FAM131A	1369.46	0.423418	0.114588	3.69512	0.000219784	0.00206192
IL17RC	514.533	0.529099	0.143184	3.69525	0.000219674	0.00206192
KIAA1731	630.667	-0.624865	0.169159	-3.69396	0.000220792	0.00207017
IDH1	973.027	-0.407994	0.110468	-3.69334	0.000221332	0.00207401
PMP22	512.658	0.48108	0.130264	3.69313	0.00022151	0.00207447
AKAP2	16.7712	-2.17239	0.588339	-3.69241	0.000222138	0.00207792
PALM2-AKAP2	16.7712	-2.17239	0.588339	-3.69241	0.000222138	0.00207792
SAMHD1	669.481	0.465188	0.126016	3.69149	0.000222946	0.00208426
GNL1	435.246	0.57884	0.156928	3.68857	0.000225516	0.00210698
THSD4	1758.54	-0.370387	0.100418	-3.68843	0.00022564	0.00210698
NUDT21	1879.59	-0.380365	0.10315	-3.68748	0.000226488	0.00211366
SP140L	390.222	-0.49869	0.135257	-3.68698	0.000226933	0.00211659
TMEM110	1091.58	0.483799	0.131253	3.68599	0.000227816	0.00212359
KCTD17	1144.14	0.534867	0.145205	3.68354	0.000230021	0.00214289
CBY1	122.135	0.759328	0.206228	3.68198	0.000231426	0.00215347
RSU1	861.602	-0.452229	0.122818	-3.6821	0.000231317	0.00215347
SH3D19	810.259	-0.445344	0.120964	-3.68164	0.00023174	0.00215514
MBTPS2	680.214	-0.418723	0.113776	-3.68024	0.000233016	0.00216575
CACNG7	482.224	-0.49677	0.135037	-3.67877	0.000234361	0.00217699
KHNYN	2028.79	0.378886	0.103048	3.6768	0.000236174	0.00219093
KLF13	2050	0.346788	0.0943242	3.67655	0.00023641	0.00219093
L1P4e:L1:LINE	362.371	0.520021	0.141433	3.6768	0.000236178	0.00219093
TMEM119	605.081	-0.619967	0.168624	-3.67662	0.00023634	0.00219093
RIMBP2	59.8818	1.10909	0.301709	3.67601	0.000236908	0.00219428
BLCAP	759.062	0.450638	0.122604	3.67556	0.000237326	0.00219688
MIR23A	11.8972	2.48256	0.675524	3.67502	0.000237834	0.0022003
DYNC2H1	1007.11	-0.588284	0.160091	-3.67469	0.00023814	0.00220185
LRBA	2577.47	-0.34234	0.0931652	-3.67454	0.000238276	0.00220185
PHB2	4822.48	-0.38933	0.105963	-3.67422	0.000238582	0.0022034
RORA	294.408	0.643726	0.175249	3.67321	0.000239526	0.00221085
LTR43-int:ERV1:LTR	140	-0.741984	0.202018	-3.67285	0.000239856	0.00221262
ATP5C1	999.343	-0.488968	0.133171	-3.67174	0.000240907	0.00222104
LGALS3	106.848	0.796914	0.217107	3.67061	0.000241973	0.00222958
BAMBI	32.6831	1.59612	0.435128	3.66817	0.000244288	0.00224962
KLC4	391.66	0.501637	0.136768	3.66779	0.000244658	0.00225172
ACPL2	337.013	-0.553361	0.150936	-3.66618	0.000246197	0.00226222
C11orf82	252.403	-0.845187	0.230537	-3.66617	0.000246206	0.00226222
C17orf103	227.494	0.582426	0.158872	3.66601	0.000246363	0.00226222
PCMTD1	300.027	0.561636	0.153196	3.66614	0.00024624	0.00226222
SBK1	1725.13	0.485624	0.132512	3.66476	0.000247574	0.00227203
ING5	633.815	-0.518154	0.1414	-3.66446	0.000247857	0.00227332
TTC17	1769.4	-0.443116	0.120948	-3.6637	0.000248596	0.0022788
ABAT	1068.15	0.38145	0.104146	3.66267	0.000249603	0.00228573
LOC100272216	381.894	0.568953	0.15534	3.66263	0.000249638	0.00228573
RGL2	237.166	0.574536	0.157009	3.65927	0.000252939	0.00231463
C4orf21	393.199	-0.586743	0.160377	-3.65852	0.000253676	0.00232004
GALNT7	593.863	-0.468079	0.127988	-3.65722	0.000254963	0.00233049
APBB1	1405.24	0.494986	0.135426	3.65502	0.000257158	0.00234868
MER34-int:ERV1:LTR	185.697	0.658175	0.180078	3.65493	0.000257247	0.00234868
VPS45	1323.85	-0.436566	0.11948	-3.65389	0.000258302	0.00235697
CTDSPL2	734.626	-0.450177	0.123212	-3.65367	0.000258517	0.00235759
SEMA3A	1041.36	-0.512354	0.140246	-3.65325	0.000258943	0.00236013
ARHGAP6	6.80968	4.61024	1.26252	3.65163	0.000260578	0.00237368
PNPLA8	518.1	0.462041	0.126535	3.65149	0.000260728	0.00237369
RNF19A	423.298	0.531468	0.145642	3.64913	0.000263126	0.00239416
TP53BP1	3581.86	0.334195	0.0915942	3.64865	0.000263621	0.0023973
IMPDH1	1753.42	0.393021	0.107726	3.64834	0.000263936	0.00239881
SNX15	316.878	0.543877	0.149103	3.64765	0.000264648	0.00240391
RMND5B	1227.7	0.385348	0.105655	3.64723	0.000265084	0.00240651
DTNA	784.508	-0.447595	0.12276	-3.64611	0.000266245	0.00241431
ZNF317	1252.62	-0.372197	0.102079	-3.64617	0.000266182	0.00241431
WNK2	716.956	-0.509093	0.139644	-3.64565	0.000266715	0.0024172
HES6	535.404	0.53449	0.146627	3.64522	0.000267159	0.00241985
TCP11L2	107.349	0.769656	0.211265	3.64309	0.000269384	0.00243862
GPR124	1535.93	-0.443836	0.12186	-3.64218	0.000270337	0.00244587
KIAA0196	844.505	-0.458274	0.125835	-3.64187	0.000270661	0.00244742
SRSF3	2895.23	-0.344324	0.0945646	-3.64115	0.000271423	0.00245292
RTN4R	54.092	1.07052	0.29418	3.63899	0.000273709	0.00247219
ARHGEF7	1643.21	-0.365304	0.100412	-3.63805	0.00027471	0.00247983
C17orf67	152.074	0.752464	0.206873	3.63732	0.000275492	0.00248269
CEP164	1071.81	0.4124	0.113371	3.6376	0.000275193	0.00248269
PTPN13	1327.11	-0.386778	0.106334	-3.63739	0.00027542	0.00248269
PRR13	892.249	0.409725	0.112709	3.63526	0.000277705	0.00250122
FKBP1B	200.862	0.606464	0.166893	3.63385	0.000279227	0.00251351
SLC9A3R2	463.921	0.48042	0.132249	3.63269	0.000280486	0.00252343
TRIM17	66.5518	-1.02691	0.282789	-3.63137	0.000281918	0.00253489
PPP6R2	943.78	0.433808	0.119534	3.62916	0.000284342	0.00255525
PAK7	26.8696	1.48585	0.409465	3.62876	0.000284782	0.00255776
NHEG1	128.299	-0.734092	0.202346	-3.62791	0.000285721	0.00256476
NUPL1	1109.8	-0.412278	0.113653	-3.62752	0.000286156	0.00256723
ASB11	12.8139	-2.66625	0.735216	-3.62649	0.000287298	0.00257315
MTX3	671.252	-0.453383	0.125018	-3.62654	0.000287245	0.00257315
TENM3	1818.17	-0.368933	0.101725	-3.62678	0.000286982	0.00257315
ASPHD1	373.755	-0.555875	0.153306	-3.62591	0.000287949	0.00257753
ABCC4	551.847	-0.461363	0.127257	-3.62544	0.000288466	0.00258071
MTHFD1	2592.87	-0.380657	0.105005	-3.62515	0.000288798	0.00258224
SNCG	91.394	0.881271	0.243119	3.62485	0.000289128	0.00258375
PIEZO1	228.294	-0.603631	0.166544	-3.62445	0.000289583	0.00258637
TFE3	1466.8	0.412219	0.113811	3.62195	0.00029239	0.00260998
CBS	3877.06	-0.329041	0.0908529	-3.62169	0.000292688	0.00261119
LEPREL4	1574.65	0.355867	0.0982672	3.62142	0.000292989	0.00261241
AZI1	1103.2	0.404186	0.111618	3.62117	0.000293274	0.00261269
ERC2	24.504	-1.73145	0.478156	-3.62111	0.000293346	0.00261269
PPA1	1138.19	-0.445229	0.122961	-3.62089	0.000293594	0.00261345
CYB561A3	1327.14	0.403693	0.111527	3.61967	0.000294974	0.00262427
BNIP3	571.88	0.436304	0.120554	3.61914	0.00029558	0.0026282
PLRG1	704.929	-0.465257	0.128581	-3.6184	0.000296434	0.00263433
TSTD3	81.1716	0.926063	0.255947	3.61819	0.000296676	0.00263502
CENPBD1	263.905	0.558427	0.15436	3.61769	0.00029724	0.00263652
LMBR1L	688.156	0.445762	0.12322	3.61761	0.00029734	0.00263652
RRAS2	249.089	-0.694054	0.191853	-3.61764	0.000297298	0.00263652
GPR85	24.5082	-1.8544	0.512644	-3.61733	0.000297663	0.00263792
OTOF	91.4846	-0.828859	0.229185	-3.61655	0.000298551	0.00264433
NUDT16L1	1058.7	0.451992	0.124986	3.61635	0.00029879	0.00264498
STX1B	307.851	0.547211	0.151327	3.61608	0.000299098	0.00264625
MIR4426	1131.78	-0.593786	0.164249	-3.61516	0.000300161	0.00265419
ESRRG	1305.91	-0.393585	0.108913	-3.61377	0.000301783	0.00266558
ZKSCAN1	4682.75	-0.317251	0.0877891	-3.61379	0.000301757	0.00266558
ANKRD13A	626.541	-0.437324	0.121039	-3.61309	0.000302566	0.00266955
CAPS2	135.664	0.69847	0.193313	3.61315	0.000302499	0.00266955
RHOC	2490.57	0.413218	0.114375	3.61284	0.000302865	0.00267072
EMILIN1	11168.7	0.569605	0.157778	3.61017	0.000305997	0.00269685
DYNC1I1	13.8766	2.22475	0.616281	3.60996	0.00030624	0.0026975
CTTN	3975.44	0.319514	0.0885202	3.6095	0.000306786	0.00270083
AHSA1	1923.36	-0.431798	0.119659	-3.60857	0.000307886	0.00270797
SLC7A1	3140.07	-0.368964	0.102248	-3.60853	0.000307936	0.00270797
OXLD1	566.049	0.536745	0.148758	3.60818	0.000308349	0.00271012
ACSF2	937.345	0.432077	0.119771	3.60753	0.000309121	0.00271244
FSCN2	61.2914	1.00627	0.278923	3.60771	0.000308907	0.00271244
NTPCR	530.743	0.529499	0.146775	3.60756	0.000309093	0.00271244
ZDHHC20	930.858	-0.404707	0.112204	-3.60689	0.000309886	0.00271765
SLC3A2	2024.06	-0.420731	0.116689	-3.60556	0.000311478	0.00273013
LINC00957	64.8538	1.13659	0.315281	3.60499	0.00031216	0.0027346
TTC28	3694.36	-0.378911	0.105142	-3.60382	0.000313576	0.00274551
NUDCD1	548.443	-0.517668	0.143659	-3.60346	0.000314009	0.0027478
MAP3K13	434.342	0.500773	0.138997	3.60275	0.000314867	0.0027538
EMC3-AS1	318.189	-0.579567	0.160937	-3.6012	0.000316748	0.00276873
CHCHD3	1885.82	-0.353559	0.0982357	-3.59909	0.000319334	0.00278854
LOC284837	37.1898	-1.2802	0.355705	-3.59907	0.000319363	0.00278854
ANKRD18B	120.99	-0.813199	0.225963	-3.59881	0.000319677	0.00278976
RNF130	874.431	-0.443335	0.123228	-3.59769	0.00032106	0.00280031
CTSB	4133.36	0.424655	0.118045	3.59739	0.000321429	0.002802
TUBB3	8131.68	0.556693	0.154976	3.59213	0.000327984	0.00285759
FBXO21	1157.63	-0.385863	0.107433	-3.59167	0.000328569	0.00286113
FGFR2	75.5147	-0.909469	0.253264	-3.591	0.000329416	0.00286694
LOC101928445	38.1991	-1.26283	0.351688	-3.59075	0.000329722	0.00286805
PCDHB8	183.111	0.664722	0.185185	3.5895	0.000331319	0.00288037
EPOR	659.051	0.423969	0.118126	3.58911	0.000331806	0.00288304
CEP192	1302.47	-0.436274	0.12156	-3.58895	0.000332013	0.00288327
CETN2	199.681	0.665926	0.185615	3.58768	0.000333635	0.00289579
KMT2A	3078.08	-0.348162	0.0970507	-3.58742	0.000333962	0.00289705
RFC1	983.091	-0.427312	0.119148	-3.58639	0.000335291	0.00290701
ADAR	10354.2	-0.345455	0.0963556	-3.58521	0.000336809	0.00291835
HSCB	211.768	0.604057	0.168492	3.58509	0.000336964	0.00291835
LTR12C:ERV1:LTR	8109.56	0.322389	0.0899361	3.58464	0.000337537	0.00292173
ASNA1	1859.11	0.438656	0.122386	3.58422	0.000338093	0.00292496
LIN7C	766.558	-0.462546	0.129063	-3.58388	0.000338522	0.00292551
PLS1	147.771	-0.661455	0.184562	-3.58391	0.000338483	0.00292551
ATP5F1	1415.37	-0.381267	0.10641	-3.58299	0.000339687	0.00293399
FAM109A	980.529	0.559212	0.156198	3.58015	0.000343399	0.00296394
MINA	466.351	0.466454	0.130293	3.58005	0.000343525	0.00296394
CBX5	10943.8	-0.413878	0.115665	-3.57825	0.000345904	0.00298265
GCGR	16.8015	-2.19798	0.614281	-3.57813	0.000346065	0.00298265
UIMC1	541.532	0.441875	0.123518	3.5774	0.000347023	0.00298929
KIAA1467	199.466	0.598283	0.167279	3.57656	0.000348142	0.00299732
SLC48A1	313.351	0.709941	0.198527	3.57603	0.000348845	0.00300176
MER124:DNA:DNA?	424.19	-0.526315	0.147225	-3.57491	0.000350344	0.00301304
SCG2	770.257	-0.469934	0.131466	-3.57457	0.000350799	0.00301533
PTGS2	137.233	-0.814818	0.227987	-3.57397	0.000351604	0.00302062
LOC439994	200.422	0.659691	0.184611	3.5734	0.000352371	0.00302559
SET	9022.8	0.483331	0.135277	3.57289	0.000353057	0.00302986
WHAMM	209.467	0.595868	0.166867	3.57091	0.000355745	0.00305128
GTF3C3	731.829	-0.455136	0.127471	-3.57052	0.000356274	0.00305419
GRN	2777.04	0.426939	0.119685	3.56718	0.000360841	0.00309003
REEP6	146.439	0.847335	0.237531	3.56725	0.000360742	0.00309003
NUP107	1007.99	-0.480924	0.13484	-3.56663	0.000361607	0.00309493
SLC25A32	533.095	-0.438518	0.122958	-3.56639	0.000361927	0.00309601
RNF26	648.21	-0.479884	0.134591	-3.5655	0.00036316	0.00310331
ZNF207	2494.34	-0.357391	0.100236	-3.5655	0.000363168	0.00310331
BCHE	429.416	-0.50114	0.140573	-3.56498	0.000363885	0.00310778
CCNC	324.791	-0.561044	0.1574	-3.56444	0.000364631	0.00311249
DHX36	1010.28	-0.474076	0.133119	-3.5613	0.000369017	0.00314825
LTR78:ERV1:LTR	2900.59	0.344782	0.0968186	3.56112	0.00036928	0.00314881
ACER3	245.204	-0.570641	0.16025	-3.56095	0.000369522	0.0031492
CLASP2	2227.36	-0.345584	0.0971085	-3.55874	0.000372642	0.0031741
C22orf46	208.615	0.643952	0.180957	3.55859	0.000372853	0.00317421
STIP1	1824.06	-0.417991	0.117472	-3.55821	0.000373387	0.00317707
SUOX	748.259	0.389849	0.109569	3.55803	0.000373642	0.00317755
C8orf88	159.452	-0.652402	0.183463	-3.55604	0.000376492	0.00319838
DEDD	1323.69	0.374518	0.105316	3.55613	0.000376351	0.00319838
ICA1	445.549	0.496226	0.139571	3.55538	0.000377435	0.003203
SDHD	378.377	-0.532946	0.149894	-3.55549	0.00037727	0.003203
SEC24A	1010.9	-0.479749	0.134946	-3.55512	0.000377805	0.00320443
HELZ2	2035.13	0.469399	0.132172	3.55143	0.000383146	0.00324458
IL13RA2	27.978	-1.55029	0.436521	-3.55148	0.000383072	0.00324458
ZNF799	115.733	-0.825006	0.232297	-3.55151	0.000383028	0.00324458
SCYL2	913.626	-0.508638	0.143277	-3.55004	0.000385179	0.00326007
MAFIP	911.939	0.400385	0.112791	3.54981	0.000385512	0.00326116
RNF31	1906.51	0.396755	0.111774	3.54963	0.000385769	0.00326161
TMEM185A	260.817	-0.594297	0.167484	-3.54838	0.000387612	0.00327547
WNK3	570.253	-0.425779	0.120011	-3.54782	0.000388427	0.00328062
NT5C	894.329	0.446347	0.125824	3.5474	0.000389058	0.00328422
PAK2	2360.75	-0.331838	0.0935494	-3.54719	0.000389365	0.00328507
SLC25A30	249.672	-0.581978	0.164148	-3.54544	0.000391963	0.00330525
CSTF1	582.252	-0.45134	0.127347	-3.54418	0.00039384	0.00331933
NEIL3	151.724	-0.690854	0.19495	-3.54375	0.000394486	0.00331996
RAPSN	22.5768	-1.77985	0.502255	-3.54371	0.000394537	0.00331996
TTK	438.074	-0.575156	0.162297	-3.54384	0.000394345	0.00331996
C10orf35	222.554	0.558706	0.157699	3.54287	0.000395794	0.00332879
SLMO2-ATP5E	797.073	-0.509977	0.144021	-3.54099	0.000398633	0.0033509
FAM89B	1702.25	0.4546	0.128409	3.54025	0.000399747	0.0033585
TMEM107	288.318	-0.629821	0.177911	-3.5401	0.000399983	0.00335872
ACTR2	4247.34	0.445092	0.125744	3.53967	0.000400628	0.00336061
PAIP2B	46.6852	1.29458	0.365723	3.53978	0.000400467	0.00336061
AAMDC	157.529	0.681487	0.19258	3.53872	0.000402077	0.00336571
APOB	120.081	-0.964513	0.272552	-3.53883	0.000401907	0.00336571
EVA1B	1248.39	0.504546	0.142571	3.5389	0.000401799	0.00336571
ZNF592	2064.85	-0.377708	0.106728	-3.53896	0.000401705	0.00336571
STOM	15.1808	1.9562	0.553368	3.53508	0.000407653	0.00341061
SPRY4	1618.42	0.496309	0.14041	3.53471	0.000408229	0.00341364
SKA2	521.451	0.455567	0.1289	3.53427	0.0004089	0.00341746
ITPKC	574.135	0.429996	0.121732	3.53232	0.000411938	0.00344106
SOGA1	5042.35	-0.392964	0.111257	-3.53203	0.000412385	0.00344299
MER45R:hAT-Tip100:DNA	360.639	0.48367	0.137002	3.5304	0.000414936	0.00346249
PHLDA3	715.216	0.567358	0.160719	3.53013	0.00041535	0.00346413
PDRG1	486.715	0.447389	0.126746	3.52982	0.000415843	0.00346644
PSMD4	2957.09	0.343709	0.097434	3.5276	0.000419338	0.00349375
ZNFX1	1460.51	0.372788	0.105691	3.52715	0.000420059	0.00349794
PIK3R4	983.502	-0.372605	0.105662	-3.52639	0.000421266	0.00350434
RPS29	1224.13	-0.661576	0.187606	-3.52642	0.000421225	0.00350434
RAB3GAP1	879.415	-0.374822	0.106304	-3.52595	0.000421961	0.0035083
VGLL4	2958.45	-0.32536	0.0922874	-3.52551	0.000422672	0.00351239
KCNG3	51.1558	-1.07828	0.305906	-3.52487	0.000423686	0.00351899
ZNF815P	436.825	0.508488	0.144273	3.52449	0.000424296	0.00352223
LOC284454	98.4674	0.805314	0.228572	3.52323	0.000426316	0.00353717
ARNTL	260.157	0.578178	0.164146	3.52233	0.000427772	0.00354741
PLCL1	451.415	0.454782	0.129124	3.52206	0.000428209	0.00354919
MR1	133.352	-0.740878	0.21038	-3.52162	0.000428913	0.00355318
TMEM65	270.714	0.547254	0.155412	3.52131	0.00042942	0.00355554
ZNF43	847.877	-0.525503	0.149276	-3.52034	0.000430993	0.00356672
C19orf25	875.968	0.468234	0.133059	3.51898	0.000433209	0.00358136
NCAPD2	4466.71	-0.35232	0.100117	-3.51907	0.000433056	0.00358136
P2RX6	63.73	1.04686	0.29751	3.51873	0.000433611	0.00358283
XPO7	2714.13	-0.327188	0.0930202	-3.51739	0.000435817	0.0035992
BVES	179.374	0.652804	0.185624	3.51681	0.000436759	0.00360512
PHKB	914.267	-0.395203	0.112433	-3.515	0.000439758	0.003628
ATP11C	781.837	-0.478362	0.136102	-3.51473	0.000440193	0.00362964
TCF3	6396.67	0.358405	0.101979	3.5145	0.00044058	0.00362964
ZNF365	61.6389	-0.973616	0.277031	-3.51447	0.000440636	0.00362964
RP11-563J2.2	8.48483	-3.67468	1.04595	-3.51323	0.000442686	0.00364465
SYPL1	564.313	-0.433843	0.123542	-3.51169	0.000445267	0.00366401
APBB2	1014.28	-0.390836	0.111336	-3.51042	0.000447393	0.00367847
MAPT-IT1	25.4529	1.49793	0.426715	3.51037	0.000447484	0.00367847
NF1	3504.82	-0.344088	0.0980646	-3.50879	0.000450156	0.00369854
UQCRFS1	760.726	-0.396072	0.112896	-3.5083	0.000450981	0.00370341
POLM	882.455	0.403688	0.115075	3.50806	0.000451394	0.0037049
CNIH1	546.143	-0.462382	0.131818	-3.50772	0.000451958	0.00370761
NAB2	2418.34	0.383183	0.109244	3.50759	0.000452186	0.00370761
PIGW	369.435	-0.517114	0.147435	-3.5074	0.000452508	0.00370834
LEPREL2	2300.82	0.366016	0.104376	3.5067	0.000453692	0.00371614
C14orf166	430.584	-0.63997	0.182514	-3.50642	0.000454171	0.00371626
NTS	13.3602	2.25257	0.642402	3.50648	0.000454083	0.00371626
RAP2C	1027.41	0.375834	0.107213	3.5055	0.000455752	0.00372729
SOCS2	638.764	-0.43027	0.1228	-3.50382	0.000458627	0.00374698
YTHDF3	1630.14	-0.339375	0.0968563	-3.5039	0.000458498	0.00374698
MARK1	600.413	0.443019	0.126454	3.50339	0.000459376	0.00375118
MINOS1-NBL1	392.21	0.766448	0.218889	3.50154	0.00046258	0.00377541
ADAM15	2605.36	-0.418125	0.11942	-3.50129	0.000463014	0.00377704
CERCAM	1349.44	0.461859	0.13194	3.50053	0.00046434	0.00378592
CYGB	1734.77	0.578848	0.165418	3.49931	0.000466458	0.00380125
CCNE2	126.616	-0.749845	0.214332	-3.49852	0.000467853	0.00381068
DYNLT1	1021.75	-0.469966	0.134358	-3.49788	0.000468974	0.00381786
AASS	818.603	-0.499567	0.142842	-3.49733	0.000469933	0.00382373
SNORA10	50.7519	-1.23362	0.352785	-3.49681	0.000470858	0.00382931
CMTR2	322.498	-0.497296	0.142236	-3.49628	0.000471787	0.00383492
CYB5RL	299.859	0.491427	0.140565	3.49608	0.000472143	0.00383586
RASAL2	1039.92	-0.385057	0.110157	-3.49554	0.000473096	0.00384165
ISY1	615.074	0.496453	0.142055	3.4948	0.000474412	0.00385039
GAS2L1	985.425	0.479586	0.13724	3.4945	0.000474957	0.00385286
CITED1	48.3623	1.05281	0.301341	3.49376	0.000476276	0.0038616
INO80B	314.667	0.520232	0.148912	3.49356	0.000476621	0.00386244
TCP1	3476.07	-0.342185	0.0979685	-3.49281	0.000477964	0.00387136
GABARAP	5507.19	0.411936	0.118021	3.49036	0.00048237	0.00390508
SCRN2	667.96	0.486372	0.139373	3.48973	0.000483512	0.00391234
GDF11	2025.19	0.476395	0.136533	3.48922	0.00048443	0.00391581
TRIM3	676.901	-0.457114	0.131007	-3.48924	0.000484389	0.00391581
ABHD15	535.636	0.456237	0.130767	3.48892	0.000484968	0.00391789
GMIP	1477.18	0.462289	0.132511	3.48868	0.000485406	0.00391789
PIAS1	411.677	-0.490353	0.140556	-3.48867	0.000485422	0.00391789
EFCAB2	245.235	-0.577908	0.16573	-3.48704	0.000488402	0.00393995
NEO1	2581.31	-0.324509	0.0930713	-3.48667	0.00048908	0.00394344
PIP5KL1	172.179	-0.710766	0.203869	-3.48639	0.000489591	0.00394557
FRAT1	133.502	0.722176	0.207153	3.4862	0.000489934	0.00394635
FOS	136.184	0.720734	0.206771	3.48567	0.000490907	0.0039522
UBALD2	907.934	0.418907	0.120196	3.48521	0.000491748	0.00395698
SERPINE1	691.522	0.680269	0.195271	3.48373	0.000494487	0.00397702
TMIGD2	177.553	0.649362	0.186495	3.48193	0.000497821	0.00400182
UBL7	1932.64	-0.437054	0.125533	-3.48158	0.000498466	0.00400499
ADAM22	3205.39	-0.435754	0.125172	-3.48125	0.000499077	0.00400789
LINC01004	1003.61	0.362299	0.104085	3.48079	0.000499937	0.00401278
LACTB	121.291	0.701463	0.201582	3.4798	0.000501791	0.00402564
DACH1	442.104	0.533364	0.153316	3.47886	0.000503556	0.00403703
FOSB	69.3095	1.0991	0.315946	3.47877	0.000503715	0.00403703
MMS19	1512.15	-0.350524	0.100775	-3.47828	0.000504648	0.00403923
[truncated: 1,925 more rows]
