# Supplementary material for: DDR2 signaling and mechanosensing orchestrate neuroblastoma cell fate through different transcriptome mechanisms
Source: FEBS Open Bio. 2024 Mar 27;14(5):867–82. doi: 10.1002/2211-5463.13798 (PMC11073507; doi:10.1002/2211-5463.13798)
Supplement: Supplementary file 4 — Table S3. Differentially expressed genes in shDDR2 versus shCTRL cells cultured in 20 kPa substrate. [file FEB4-14-867-s007.xlsx]

## Sheet: Table S3
Table S3: Differentially expressed genes in shDDR2 versus shCTRL in 20kPa
	baseMean	log2FoldChange	lfcSE	stat	pvalue	padj
PHOX2B	588.049	4.97661	0.246662	20.1758	1.6e-90	2.8e-86
BACH2	944.927	3.56081	0.194096	18.3457	3.58e-75	3.13e-71
CRABP1	726.585	6.81895	0.395621	17.2361	1.42e-66	8.32e-63
CHST11	235.094	5.8448	0.353612	16.5288	2.28e-61	9.97e-58
SEMA3C	381.623	4.13397	0.255137	16.2029	4.81e-59	1.68e-55
IGFBP5	551.765	5.9988	0.372519	16.1033	2.42e-58	7.06e-55
NRG1	520.825	3.69616	0.230973	16.0025	1.23e-57	3.07e-54
CUX2	247.355	6.70259	0.430225	15.5793	1.01e-54	2.21e-51
PPP1R16B	310.822	6.37874	0.433487	14.7149	5.17e-49	1.01e-45
COL5A1	998.458	2.73733	0.202009	13.5506	7.86e-42	1.38e-38
SYT9	388.46	3.52218	0.271951	12.9515	2.3e-38	3.67e-35
CYP26B1	160.617	-4.00977	0.312648	-12.8252	1.18e-37	1.73e-34
ITGB8	111.475	3.77359	0.311821	12.1018	1.03e-33	1.39e-30
ROR2	471.957	2.7985	0.231473	12.09	1.19e-33	1.49e-30
CAPN6	132.563	6.83927	0.572229	11.952	6.34e-33	7.4e-30
EMC10	405.659	3.54542	0.297432	11.9201	9.3e-33	1.02e-29
NTRK1	891.236	2.08386	0.177736	11.7244	9.55e-32	9.85e-29
DCN	220.159	3.25429	0.282017	11.5393	8.36e-31	8.13e-28
FAM101B	1296.71	2.14733	0.1868	11.4954	1.39e-30	1.28e-27
NCAM1	264.189	2.83192	0.246671	11.4806	1.65e-30	1.45e-27
CGNL1	306.055	6.9514	0.605929	11.4723	1.82e-30	1.52e-27
CLMN	81.8232	5.53681	0.494261	11.2022	3.98e-29	3.17e-26
NR2F1	857.713	2.36952	0.21758	10.8904	1.28e-27	9.76e-25
SEMA5B	120.133	5.7112	0.529446	10.7871	3.96e-27	2.89e-24
AK5	157.318	4.14996	0.39457	10.5177	7.16e-26	5.02e-23
MECOM	83.549	5.8101	0.570836	10.1782	2.48e-24	1.67e-21
PTGFR	87.6551	3.75273	0.369154	10.1657	2.82e-24	1.83e-21
SYT4	599.19	2.60866	0.257238	10.141	3.63e-24	2.27e-21
DUSP4	1364.59	2.26681	0.2251	10.0702	7.48e-24	4.42e-21
PPFIBP2	356.418	2.44342	0.242668	10.069	7.58e-24	4.42e-21
PTCHD4	305.526	-2.08313	0.208458	-9.99307	1.63e-23	9.24e-21
SDK1	387.042	2.17185	0.218412	9.94382	2.68e-23	1.47e-20
LPPR4	355.022	2.10053	0.212141	9.90156	4.1e-23	2.18e-20
DPYSL3	6241.03	1.3711	0.139139	9.85417	6.58e-23	3.39e-20
IGDCC3	91.7283	4.13469	0.422312	9.79061	1.24e-22	6.18e-20
S1PR2	412.495	-1.87945	0.193864	-9.69468	3.18e-22	1.55e-19
PDGFRA	220.112	2.81916	0.293414	9.60812	7.39e-22	3.5e-19
LINC00682	63.9973	4.59742	0.478875	9.60047	7.96e-22	3.67e-19
ATP1B2	230.013	2.15056	0.224288	9.58842	8.94e-22	4.02e-19
LHFPL4	83.7856	3.43685	0.359484	9.56052	1.17e-21	5.13e-19
THSD7A	2201.99	2.93749	0.307375	9.55671	1.22e-21	5.19e-19
COLEC11	270.872	2.43714	0.260611	9.35164	8.63e-21	3.6e-18
GPC3	64.4021	4.84027	0.522595	9.262	2.01e-20	8.18e-18
MTUS1	755.583	1.88244	0.204409	9.20919	3.29e-20	1.31e-17
TACC2	153.332	-2.65202	0.291349	-9.10257	8.82e-20	3.43e-17
EEF1A2	1217	-2.06019	0.227517	-9.05509	1.36e-19	5.2e-17
DLK1	2291.07	3.41846	0.379119	9.01685	1.94e-19	7.22e-17
SPOCK2	675.945	-2.40204	0.270376	-8.88405	6.45e-19	2.35e-16
C4orf32	239.345	2.69346	0.305477	8.81723	1.17e-18	4.2e-16
ASTN2	1405.85	1.44494	0.164303	8.79437	1.44e-18	5.04e-16
FZD1	1153.32	-1.29624	0.148753	-8.714	2.93e-18	1.01e-15
HAPLN3	67.2258	-3.36221	0.388064	-8.66406	4.55e-18	1.52e-15
RET	2202.19	2.00935	0.231949	8.6629	4.6e-18	1.52e-15
PLCXD3	408.019	-1.98302	0.229334	-8.64685	5.29e-18	1.72e-15
HSPB7	1001.62	-1.82952	0.211775	-8.639	5.67e-18	1.81e-15
CNTN1	693.565	2.14114	0.248529	8.61525	6.98e-18	2.18e-15
PTPRR	1916.22	-1.14828	0.133776	-8.58358	9.2e-18	2.83e-15
CNTN3	125.273	3.06404	0.357643	8.5673	1.06e-17	3.2e-15
PRSS12	9663.75	1.82618	0.21467	8.50691	1.79e-17	5.3e-15
HAND1	2189.99	2.84184	0.334752	8.48937	2.08e-17	6.07e-15
KCTD16	1021.08	-1.64285	0.194362	-8.45253	2.85e-17	8.19e-15
EMCN	474.181	-2.29338	0.271822	-8.43708	3.25e-17	9.19e-15
NCR3LG1	102.212	2.55309	0.305787	8.34924	6.87e-17	1.91e-14
HEPH	493.435	1.71876	0.206396	8.32748	8.26e-17	2.26e-14
BAALC	134.607	8.8679	1.07035	8.28503	1.18e-16	3.18e-14
FABP3	126.788	-2.14312	0.258958	-8.27594	1.27e-16	3.38e-14
CPED1	185.234	2.24552	0.275053	8.16393	3.24e-16	8.48e-14
COX7C	1427.83	1.48604	0.183452	8.10043	5.48e-16	1.41e-13
ARMC9	2542.33	-1.11599	0.138441	-8.06114	7.56e-16	1.92e-13
DGKB	186.616	4.13689	0.514584	8.03928	9.04e-16	2.26e-13
ZNF536	971.738	1.74553	0.219313	7.95907	1.73e-15	4.28e-13
PCDH20	129.513	2.32273	0.29373	7.90771	2.62e-15	6.38e-13
MYOM1	60.724	-2.73941	0.348459	-7.86149	3.8e-15	9.11e-13
STAT6	1263.5	-1.37078	0.174609	-7.85058	4.14e-15	9.8e-13
DUSP6	740.396	1.33309	0.171172	7.78801	6.81e-15	1.59e-12
LDLRAD4	336.11	1.74026	0.223963	7.77032	7.83e-15	1.8e-12
GUCY1A3	1668.58	1.41422	0.182324	7.75662	8.72e-15	1.98e-12
PALMD	350.613	1.65666	0.21416	7.73563	1.03e-14	2.31e-12
ARSE	89.2572	-2.0714	0.268282	-7.72098	1.15e-14	2.56e-12
LOC100130872	59.0468	2.61426	0.34389	7.60202	2.92e-14	6.38e-12
TMEM2	127.641	2.24346	0.296442	7.56797	3.79e-14	8.1e-12
TULP3	617.133	1.63474	0.215987	7.56869	3.77e-14	8.1e-12
DDR2	1842.43	-1.53001	0.202473	-7.55659	4.14e-14	8.73e-12
FAM124B	34.4247	3.38199	0.449401	7.52555	5.25e-14	1.09e-11
APOE	256.565	-1.61092	0.214396	-7.51378	5.74e-14	1.18e-11
GLT8D2	130.335	-1.85141	0.248128	-7.46152	8.55e-14	1.74e-11
VMO1	85.7142	2.23704	0.300554	7.44306	9.84e-14	1.98e-11
TFAP2B	59.7399	6.63435	0.895016	7.41255	1.24e-13	2.47e-11
CABLES1	293.103	-1.37072	0.185152	-7.40324	1.33e-13	2.62e-11
CDH7	140.832	2.02095	0.274088	7.37338	1.66e-13	3.24e-11
CHRM3	90.2626	2.61613	0.357893	7.30981	2.68e-13	5.15e-11
HOTAIR	524.846	1.70476	0.234747	7.26211	3.81e-13	7.26e-11
SYTL5	70.0908	-2.85764	0.39569	-7.22192	5.13e-13	9.66e-11
ATF7IP2	28.3114	3.81504	0.528789	7.21466	5.41e-13	1.01e-10
BTG2	246.637	1.61285	0.223778	7.20737	5.7e-13	1.05e-10
RELL1	69.9726	2.70623	0.375833	7.20062	5.99e-13	1.09e-10
FAM102A	1224.74	-1.28831	0.179514	-7.17668	7.14e-13	1.29e-10
LZTS1	306.829	1.45962	0.20451	7.13715	9.53e-13	1.7e-10
RELN	10050.8	1.29914	0.182508	7.1183	1.09e-12	1.9e-10
SYNE3	140.616	2.12833	0.298993	7.11831	1.09e-12	1.9e-10
VSNL1	36.5816	3.13678	0.440533	7.12041	1.08e-12	1.9e-10
HBE1	368.819	-1.56591	0.220705	-7.09506	1.29e-12	2.22e-10
NR2F1-AS1	173.59	1.55312	0.219317	7.08164	1.42e-12	2.42e-10
HPSE	157.876	-1.70204	0.24058	-7.07476	1.5e-12	2.52e-10
RIMS4	143.979	1.92328	0.272255	7.06427	1.61e-12	2.69e-10
ZNF608	658.432	1.73937	0.246539	7.05516	1.72e-12	2.85e-10
LINC00890	49.8179	3.2385	0.459551	7.0471	1.83e-12	2.94e-10
LYN	468.944	-1.15131	0.163349	-7.04816	1.81e-12	2.94e-10
SOBP	194.356	1.4011	0.198799	7.04781	1.82e-12	2.94e-10
PCDHB17	97.2041	2.09332	0.298585	7.01081	2.37e-12	3.77e-10
RIN2	405.316	-1.58211	0.226131	-6.99643	2.63e-12	4.14e-10
PCSK6	512.704	-1.15073	0.165123	-6.96891	3.19e-12	5e-10
PCDH17	148.818	1.5166	0.218071	6.95463	3.53e-12	5.48e-10
CMAHP	610.468	-1.4977	0.216684	-6.91191	4.78e-12	7.35e-10
MRAS	683.967	-1.26554	0.183262	-6.90562	5e-12	7.62e-10
SERTAD4	36.9221	3.31944	0.481644	6.89191	5.5e-12	8.31e-10
CAMK2N1	79.8631	2.96682	0.431636	6.87343	6.27e-12	9.34e-10
TFPI2	468.923	-2.2855	0.332539	-6.87287	6.29e-12	9.34e-10
PDE7B	77.2276	2.66813	0.388665	6.86486	6.66e-12	9.8e-10
FRMD4A	281.214	-1.87958	0.27484	-6.8388	7.99e-12	1.17e-09
SLC1A1	33.308	3.3142	0.485274	6.82955	8.52e-12	1.23e-09
ADAMTS19	828.261	1.79347	0.264744	6.77434	1.25e-11	1.78e-09
KHDRBS3	144.525	1.99433	0.294361	6.77511	1.24e-11	1.78e-09
FAM89A	634.9	1.04502	0.155021	6.74115	1.57e-11	2.22e-09
ADAMTS5	599.175	-1.85175	0.275372	-6.72455	1.76e-11	2.45e-09
B4GALT6	237.579	1.75975	0.261651	6.72555	1.75e-11	2.45e-09
LAMP5	224.207	2.30871	0.345583	6.68063	2.38e-11	3.28e-09
RTL1	31.1402	4.37045	0.658938	6.63257	3.3e-11	4.52e-09
LAMB3	71.778	2.1959	0.33173	6.61954	3.6e-11	4.89e-09
SCLY	514.67	-1.20252	0.183039	-6.56975	5.04e-11	6.79e-09
ZNF618	1089.84	-0.941803	0.14384	-6.54756	5.85e-11	7.82e-09
FGF14-IT1	40.8376	3.30955	0.505918	6.54166	6.08e-11	8.08e-09
LGR5	3539.77	1.13296	0.173733	6.52126	6.97e-11	9.18e-09
BTBD3	691.968	-1.03367	0.15937	-6.48595	8.82e-11	1.15e-08
NTNG1	680.883	2.03445	0.315131	6.45588	1.08e-10	1.4e-08
KLHDC10	1221.98	-1.04296	0.161766	-6.44733	1.14e-10	1.47e-08
NHS	25.1337	5.03693	0.784902	6.41728	1.39e-10	1.77e-08
PTPRB	986.004	-1.53373	0.239025	-6.41661	1.39e-10	1.77e-08
ST6GALNAC5	259.823	-1.67124	0.260551	-6.41424	1.42e-10	1.78e-08
EEPD1	136.766	1.86281	0.290548	6.41137	1.44e-10	1.8e-08
AKR1C3	249.652	-1.42098	0.225237	-6.30882	2.81e-10	3.49e-08
A2M	351.411	-2.344	0.373111	-6.2823	3.34e-10	4.12e-08
VIP	21.5106	4.84637	0.773048	6.26916	3.63e-10	4.45e-08
RORB	935.654	2.1842	0.350566	6.2305	4.65e-10	5.66e-08
TMOD1	3078.45	1.32121	0.212331	6.22241	4.9e-10	5.92e-08
MST4	1800.9	-1.16795	0.188074	-6.21005	5.3e-10	6.36e-08
AXL	733.345	-1.77934	0.286655	-6.20724	5.39e-10	6.42e-08
PDZRN3	1676.73	-1.18929	0.191625	-6.20636	5.42e-10	6.42e-08
DUSP26	201.166	-1.79712	0.289673	-6.20398	5.51e-10	6.47e-08
RGS16	108.621	1.84464	0.298601	6.17761	6.51e-10	7.6e-08
DPYSL5	84.3966	-1.73134	0.280683	-6.16832	6.9e-10	8.01e-08
GUCY1A2	223.11	-1.91431	0.310442	-6.1664	6.99e-10	8.05e-08
BIN1	1290.59	1.15872	0.188576	6.1446	8.02e-10	9.18e-08
GPR158	20.588	4.25969	0.69412	6.13682	8.42e-10	9.58e-08
PTPRD	1146.4	-1.34939	0.220566	-6.11784	9.49e-10	1.07e-07
ITPRIP	321.388	-1.4618	0.241318	-6.05756	1.38e-09	1.55e-07
PCDHB19P	91.0869	1.75609	0.290442	6.04626	1.48e-09	1.65e-07
NRP1	497.015	-1.47591	0.244655	-6.03263	1.61e-09	1.79e-07
TRIM67	41.3388	2.91319	0.483591	6.02409	1.7e-09	1.87e-07
VPS53	3251.3	0.906294	0.150502	6.0218	1.72e-09	1.89e-07
ANKLE1	578.021	-1.21857	0.202548	-6.01618	1.79e-09	1.92e-07
EPHA6	35.1137	2.52505	0.419709	6.0162	1.79e-09	1.92e-07
PHACTR2	1019.67	-1.11193	0.184827	-6.01607	1.79e-09	1.92e-07
PDLIM5	3664.83	-1.02232	0.170709	-5.9887	2.12e-09	2.26e-07
NUP210	895.529	-1.74168	0.291275	-5.9795	2.24e-09	2.38e-07
FOXD1	473.955	1.24155	0.20842	5.95698	2.57e-09	2.71e-07
ERBB4	635.043	-1.05406	0.177374	-5.94257	2.81e-09	2.94e-07
CACNA2D1	3512.61	0.991142	0.16688	5.93927	2.86e-09	2.99e-07
FAM163B	16.449	7.66181	1.29176	5.93129	3.01e-09	3.12e-07
ATP8A1	122.272	1.59782	0.269629	5.92601	3.1e-09	3.2e-07
ZNF114	35.4783	-2.50818	0.423605	-5.92103	3.2e-09	3.28e-07
NRG1-IT1	37.3263	3.01685	0.510776	5.9064	3.5e-09	3.56e-07
VCAN	2692.88	-0.947332	0.160578	-5.89952	3.65e-09	3.69e-07
SWAP70	184.693	-1.56267	0.265223	-5.89192	3.82e-09	3.84e-07
PCDH1	92.3746	-1.86849	0.317925	-5.87714	4.17e-09	4.18e-07
PBXIP1	2875.14	1.06343	0.181275	5.86639	4.45e-09	4.43e-07
FAM26E	144.509	-1.50374	0.257642	-5.83655	5.33e-09	5.28e-07
LINC00341	26.9513	2.97362	0.50998	5.83086	5.51e-09	5.43e-07
SLC39A14	1644.97	-1.07999	0.185645	-5.81751	5.97e-09	5.85e-07
SPRY1	1308.47	1.22227	0.21081	5.79795	6.71e-09	6.53e-07
COASY	1543.83	-0.956261	0.165044	-5.79398	6.87e-09	6.65e-07
SVEP1	34.1515	2.38853	0.414143	5.76741	8.05e-09	7.75e-07
THBS2	1309.96	-2.21592	0.386635	-5.7313	9.97e-09	9.54e-07
CAP1	4327.5	-0.837068	0.147048	-5.69248	1.25e-08	1.19e-06
AKTIP	204.238	-1.16828	0.205401	-5.68781	1.29e-08	1.22e-06
CDK6	4897.68	1.50621	0.265007	5.68368	1.32e-08	1.24e-06
PPARGC1B	191.898	-1.10564	0.194584	-5.68208	1.33e-08	1.25e-06
CSNK1A1	3062.18	-0.820496	0.144575	-5.67521	1.39e-08	1.29e-06
SPTSSB	19.3429	3.9236	0.691597	5.67324	1.4e-08	1.3e-06
ARHGEF28	217.865	1.40829	0.248662	5.66347	1.48e-08	1.37e-06
TMEM185B	38.9436	-2.37347	0.419335	-5.66008	1.51e-08	1.39e-06
DHH	58.6846	-1.93881	0.34408	-5.63478	1.75e-08	1.6e-06
CLGN	83.3218	1.89109	0.336166	5.62547	1.85e-08	1.68e-06
OPRD1	42.2645	3.16325	0.564978	5.59889	2.16e-08	1.95e-06
ABCB1	47.938	2.1374	0.382066	5.59432	2.21e-08	1.98e-06
SDC1	931.708	-1.23715	0.221152	-5.59412	2.22e-08	1.98e-06
TGFBI	69.8236	1.58147	0.28276	5.59298	2.23e-08	1.99e-06
PNMA2	341.444	1.97982	0.354315	5.58773	2.3e-08	2.04e-06
CCDC90B	672.461	0.876527	0.157111	5.57905	2.42e-08	2.13e-06
OLFML1	26.3062	2.55725	0.459394	5.56658	2.6e-08	2.28e-06
PEX11B	460.756	1.02444	0.184884	5.54101	3.01e-08	2.62e-06
CCDC146	86.7578	1.88933	0.341128	5.53849	3.05e-08	2.65e-06
FXYD6	29.5234	2.49971	0.453593	5.51091	3.57e-08	3.07e-06
SATB1	488.233	1.46615	0.266029	5.51125	3.56e-08	3.07e-06
FAM105A	52.2315	2.02866	0.369797	5.48589	4.11e-08	3.52e-06
FBN1	4214.91	-1.05634	0.192702	-5.48175	4.21e-08	3.58e-06
ST3GAL6	666.061	1.40257	0.25591	5.48072	4.24e-08	3.59e-06
KIAA1377	118.999	1.71238	0.313532	5.46157	4.72e-08	3.98e-06
STOX2	1374.46	1.48728	0.272556	5.45679	4.85e-08	4.06e-06
EML4	7383.47	0.910137	0.166918	5.45258	4.96e-08	4.12e-06
SEMA6D	238.947	-1.14723	0.210384	-5.45302	4.95e-08	4.12e-06
CEACAM1	16.3604	3.54264	0.650015	5.45009	5.03e-08	4.14e-06
DBH	57.7528	2.50009	0.458738	5.44993	5.04e-08	4.14e-06
DLX6-AS1	164.975	1.3048	0.239858	5.4399	5.33e-08	4.36e-06
CX3CL1	187.394	-1.46966	0.272091	-5.40136	6.61e-08	5.39e-06
COL1A2	40.7903	1.90475	0.352942	5.39677	6.79e-08	5.5e-06
BNC2	393.805	1.34086	0.248528	5.39523	6.84e-08	5.53e-06
ARHGAP36	2152.59	1.77548	0.329876	5.38226	7.36e-08	5.91e-06
PAK3	67.3451	1.66826	0.310245	5.37724	7.56e-08	6.05e-06
DNAH11	136.429	-1.18387	0.220402	-5.3714	7.81e-08	6.22e-06
PPP1R3B	604.121	0.972241	0.181137	5.36742	7.99e-08	6.3e-06
RCAN3	85.4627	1.55633	0.289955	5.36751	7.98e-08	6.3e-06
KSR1	83.5848	1.53137	0.286162	5.3514	8.73e-08	6.86e-06
CSPG4	1986.82	-1.27496	0.238324	-5.34968	8.81e-08	6.89e-06
DDC	851.524	1.57132	0.294712	5.33171	9.73e-08	7.54e-06
KCNK2	81.0424	2.01029	0.377039	5.33177	9.73e-08	7.54e-06
PCDHB6	145.994	1.66141	0.312656	5.31385	1.07e-07	8.28e-06
TMEM150C	71.1827	2.10711	0.396664	5.31207	1.08e-07	8.33e-06
KCNQ5	793.116	-0.965935	0.181974	-5.3081	1.11e-07	8.47e-06
CASP10	91.2304	-1.49401	0.282071	-5.29656	1.18e-07	8.99e-06
DSEL	1506.33	1.33558	0.252946	5.28012	1.29e-07	9.79e-06
TSPAN15	186.455	1.14829	0.217968	5.26819	1.38e-07	1.04e-05
ELF4	409.813	-0.9214	0.175063	-5.26324	1.42e-07	1.06e-05
GHITM	1713.45	-0.891961	0.169524	-5.26157	1.43e-07	1.07e-05
CMTM7	349.332	-1.87887	0.357567	-5.25459	1.48e-07	1.11e-05
TIMP3	81.5951	1.68835	0.321712	5.24803	1.54e-07	1.14e-05
CRYBG3	1287.31	1.25631	0.239557	5.24431	1.57e-07	1.16e-05
NPR1	257.842	-1.46518	0.281105	-5.21223	1.87e-07	1.37e-05
IMPA2	51.7981	-2.12301	0.407701	-5.20727	1.92e-07	1.4e-05
SAMD4A	1153.37	0.996229	0.19147	5.20306	1.96e-07	1.43e-05
DHRS2	64.1947	-2.39011	0.46007	-5.19511	2.05e-07	1.49e-05
PCDHB5	205.361	1.12384	0.216664	5.18703	2.14e-07	1.55e-05
CD36	47.498	1.9897	0.383747	5.18492	2.16e-07	1.56e-05
SLCO4A1	91.0945	-1.98189	0.382764	-5.17784	2.24e-07	1.61e-05
LUM	1407.29	1.79294	0.347834	5.15458	2.54e-07	1.82e-05
DAPK1	657.692	-1.23057	0.239434	-5.13951	2.75e-07	1.96e-05
CSDC2	72.7146	-1.72233	0.336642	-5.11622	3.12e-07	2.2e-05
FGF14	30.3559	2.47184	0.483085	5.11679	3.11e-07	2.2e-05
SGCA	696.293	-2.15031	0.420889	-5.10897	3.24e-07	2.28e-05
ZNF548	597.818	0.790774	0.155063	5.0997	3.4e-07	2.38e-05
SLC25A2	74.4725	1.52209	0.298515	5.09886	3.42e-07	2.39e-05
BAMBI	33.7435	1.92623	0.378016	5.09563	3.48e-07	2.42e-05
OR51B5	74.6245	-1.63341	0.32111	-5.08677	3.64e-07	2.52e-05
RAB11FIP4	119.664	-1.23155	0.242776	-5.07278	3.92e-07	2.7e-05
TTN	228.553	-1.44989	0.285968	-5.0701	3.98e-07	2.73e-05
LGI1	30.8024	2.5455	0.504279	5.04779	4.47e-07	3.06e-05
GFOD1	534.052	-0.801286	0.158771	-5.04681	4.49e-07	3.06e-05
ADAMTS4	3495.55	-0.800623	0.158719	-5.04428	4.55e-07	3.09e-05
CHD5	19.8165	-2.74927	0.545745	-5.03764	4.71e-07	3.19e-05
FAM107A	8.85266	6.7927	1.35206	5.02397	5.06e-07	3.41e-05
NRCAM	365.425	1.27885	0.254752	5.01999	5.17e-07	3.47e-05
MYO3B	38.1628	2.16446	0.431681	5.01401	5.33e-07	3.56e-05
RASAL3	32.3161	-2.06439	0.411762	-5.01357	5.34e-07	3.56e-05
IFI44L	21.1682	3.48045	0.695519	5.00411	5.61e-07	3.72e-05
PHLDA1	1298	1.17733	0.235404	5.00133	5.69e-07	3.76e-05
SLC7A5	2607.84	-1.47358	0.294761	-4.99923	5.76e-07	3.79e-05
TES	361.064	1.59218	0.319025	4.99077	6.01e-07	3.95e-05
ARHGAP28	199.92	0.960638	0.192684	4.98555	6.18e-07	4.04e-05
HRH1	72.9836	-2.09036	0.420076	-4.97614	6.49e-07	4.22e-05
TMEM229A	296.839	1.27799	0.256921	4.97423	6.55e-07	4.25e-05
TRANK1	152.016	-1.39378	0.280229	-4.97374	6.57e-07	4.25e-05
SECISBP2	1085.35	0.690223	0.139005	4.96547	6.85e-07	4.41e-05
LRRC8B	2016.66	-0.885937	0.178959	-4.9505	7.4e-07	4.75e-05
NUCB1	3089.05	-0.853243	0.172524	-4.94566	7.59e-07	4.85e-05
OBSCN	1185.58	-1.08986	0.220518	-4.94227	7.72e-07	4.92e-05
BAK1	1005.45	-1.31431	0.266243	-4.9365	7.95e-07	5.05e-05
TNFAIP3	143.207	1.6645	0.337346	4.93411	8.05e-07	5.09e-05
LHFP	20.1297	2.8614	0.580069	4.93285	8.1e-07	5.11e-05
NOX3	25.7244	2.48842	0.505699	4.92075	8.62e-07	5.41e-05
CKMT1A	81.4193	-1.35381	0.275945	-4.90609	9.29e-07	5.81e-05
TNFRSF19	8.95471	6.77778	1.38193	4.90459	9.36e-07	5.84e-05
VWCE	83.4434	-2.06442	0.421893	-4.89325	9.92e-07	6.16e-05
SEMA3D	287.071	1.40996	0.288306	4.89048	1.01e-06	6.23e-05
NDRG2	108.836	1.42784	0.29233	4.88433	1.04e-06	6.4e-05
ITGB5	1465.58	-1.07226	0.21987	-4.87677	1.08e-06	6.63e-05
HS3ST5	101.327	1.35829	0.279229	4.86442	1.15e-06	7.03e-05
PREX1	59.2825	1.91696	0.394975	4.85337	1.21e-06	7.41e-05
SLC6A2	75.8661	2.04221	0.421901	4.84049	1.3e-06	7.88e-05
NPTN	767.696	-0.998169	0.206626	-4.83081	1.36e-06	8.24e-05
PKHD1	7.65015	6.57375	1.36397	4.81957	1.44e-06	8.69e-05
CD83	100.02	1.55467	0.322932	4.81423	1.48e-06	8.9e-05
ISOC1	1691.26	0.978968	0.203452	4.8118	1.5e-06	8.97e-05
C10orf107	13.9095	3.41711	0.713962	4.78613	1.7e-06	0.00010167
ELMO1	417.681	1.19794	0.250459	4.78298	1.73e-06	0.000102734
TMEFF2	21.7431	2.52231	0.527385	4.78267	1.73e-06	0.000102734
CPEB2	190.642	-0.995946	0.208989	-4.76553	1.88e-06	0.000111485
GCGR	22.7072	-3.16449	0.664744	-4.76046	1.93e-06	0.000113943
TGFB2	165.627	-1.12766	0.237456	-4.74893	2.04e-06	0.000120225
HOXD10	113.915	-1.10795	0.233779	-4.73929	2.14e-06	0.00012567
B4GALNT3	686.477	-0.751442	0.158664	-4.73605	2.18e-06	0.000127047
TRIM14	32.1492	2.57147	0.542994	4.73573	2.18e-06	0.000127047
UBE2F-SCLY	737.404	-0.814387	0.172204	-4.72919	2.25e-06	0.000130772
VAMP5	35.097	-2.1359	0.451896	-4.72652	2.28e-06	0.000132066
ITPRIPL1	419.817	-0.987973	0.209115	-4.72455	2.31e-06	0.000132914
CPVL	256.88	-0.987708	0.209274	-4.7197	2.36e-06	0.000135677
TDRKH	411.804	0.848903	0.179925	4.71809	2.38e-06	0.000136308
ARX	20.4113	2.51808	0.534157	4.71412	2.43e-06	0.000137793
LOC101927811	7.13059	6.4792	1.37449	4.7139	2.43e-06	0.000137793
PCDHB2	1959.31	0.698626	0.148205	4.71393	2.43e-06	0.000137793
GALNT13	368.966	1.20005	0.255403	4.69866	2.62e-06	0.000148
SCD5	1101.91	1.13496	0.241761	4.69457	2.67e-06	0.000150509
TRAF1	46.0515	2.20656	0.47052	4.68961	2.74e-06	0.000153706
FOSL1	66.3747	-1.7019	0.36309	-4.68728	2.77e-06	0.000154548
MPND	389.75	0.882315	0.18824	4.68719	2.77e-06	0.000154548
GABARAPL1	365.273	0.896531	0.191586	4.67951	2.88e-06	0.000159935
EPAS1	139.147	2.33254	0.499	4.67442	2.95e-06	0.00016344
PEAR1	70.1209	1.90104	0.407521	4.66487	3.09e-06	0.000170672
DENND1B	86.4173	1.52581	0.327755	4.65533	3.23e-06	0.000178206
FHOD3	265.532	-1.0439	0.224426	-4.65143	3.3e-06	0.000181042
GPT2	1120.67	-0.71307	0.153439	-4.64724	3.36e-06	0.000184182
LARGE	297.648	0.982358	0.211539	4.64387	3.42e-06	0.000186635
SIX1	135.305	1.31274	0.282821	4.64158	3.46e-06	0.000188122
FZD4	531.357	-1.39247	0.300119	-4.63972	3.49e-06	0.000189238
ITGA9	238.984	1.27105	0.274137	4.63654	3.54e-06	0.000191579
PCDHB15	96.0039	1.34121	0.289578	4.6316	3.63e-06	0.000195603
ICAM1	62.5083	3.55791	0.76846	4.62992	3.66e-06	0.000196597
MAP3K9	702.572	-0.855779	0.185079	-4.62385	3.77e-06	0.00020182
FRAS1	4309.09	-0.970246	0.210443	-4.61049	4.02e-06	0.000214573
KCTD12	4617.39	-0.857159	0.186021	-4.60786	4.07e-06	0.000216648
MCAM	1187.79	-0.987032	0.214288	-4.60609	4.1e-06	0.000217837
CPOX	461.11	0.820188	0.178279	4.60059	4.21e-06	0.000222998
DCX	10.6411	6.05798	1.32034	4.58821	4.47e-06	0.000235924
MAPT	371.118	1.37097	0.299019	4.58489	4.54e-06	0.000238975
GRIK2	961.71	-1.06974	0.233603	-4.57933	4.66e-06	0.000243952
PAPPA-AS1	69.1149	1.89738	0.414325	4.57945	4.66e-06	0.000243952
TBC1D4	1050.99	-0.994261	0.217245	-4.57668	4.72e-06	0.000246328
IL17RD	938.784	1.06317	0.232727	4.56832	4.92e-06	0.000254652
RP11-438N16.1	191.878	-1.2127	0.265485	-4.56786	4.93e-06	0.000254652
RP11-563J2.2	13.0718	-4.10134	0.897748	-4.56847	4.91e-06	0.000254652
IL15	238.808	-1.18856	0.260458	-4.56334	5.03e-06	0.000259428
CDKL2	51.1737	1.45728	0.319996	4.55406	5.26e-06	0.000269612
HTR2B	90.5639	-1.56941	0.344621	-4.55402	5.26e-06	0.000269612
LOX	821.617	-0.996037	0.218826	-4.55174	5.32e-06	0.000271759
PRDM6	490.939	-1.59962	0.352021	-4.54411	5.52e-06	0.000280965
BNIP3L	993.209	0.946949	0.20842	4.54346	5.53e-06	0.000281026
RHBDF2	190.83	-1.95414	0.430426	-4.54002	5.62e-06	0.00028482
SLC7A7	57.3486	-2.10609	0.464835	-4.53083	5.88e-06	0.00029664
CD33	177.879	-1.56922	0.347516	-4.51555	6.32e-06	0.000317936
HDHD1	106.883	-1.10476	0.244706	-4.51466	6.34e-06	0.000318362
IGFN1	17.388	2.74424	0.608357	4.51091	6.46e-06	0.000322204
OAS3	150.288	-1.03246	0.228869	-4.51113	6.45e-06	0.000322204
ATXN1	89.7142	1.45877	0.323919	4.50348	6.68e-06	0.000332728
HS6ST3	1055.83	-1.13056	0.251147	-4.50157	6.75e-06	0.000334785
HSATII:Satellite:Satellite	98.7631	3.27894	0.728553	4.50062	6.78e-06	0.000335326
RIMBP2	78.9908	1.20109	0.267189	4.49528	6.95e-06	0.000342886
ARHGAP22	27.7803	2.10831	0.470047	4.48531	7.28e-06	0.000358307
GLIS2	349.18	-1.79041	0.399912	-4.477	7.57e-06	0.000371491
LRRTM4	27.9674	3.08489	0.690908	4.46498	8.01e-06	0.000391881
AFAP1L1	13.3593	2.91034	0.652485	4.46039	8.18e-06	0.000399262
INSRR	313.582	1.91564	0.42958	4.45934	8.22e-06	0.000400102
NCAM2	11.5212	5.27321	1.18424	4.45281	8.48e-06	0.000411321
CBLN1	47.9077	1.52006	0.341663	4.44901	8.63e-06	0.000416403
CDIP1	345.879	1.342	0.301641	4.44899	8.63e-06	0.000416403
MMP16	346.814	-1.04556	0.235084	-4.44762	8.68e-06	0.000417916
COL1A1	1077.29	-1.01178	0.227556	-4.4463	8.74e-06	0.000419344
RP11-434C1.1	24.1475	2.07678	0.467851	4.43898	9.04e-06	0.000432669
PDGFB	153.928	-1.50775	0.339829	-4.43679	9.13e-06	0.000435904
IL13RA1	2007.43	-1.10548	0.249497	-4.43085	9.39e-06	0.000446856
RNF4	1709.95	-0.828969	0.187133	-4.42984	9.43e-06	0.000447753
HSPB6	150.21	-2.04144	0.461237	-4.42601	9.6e-06	0.000454538
RNF165	214.99	1.36115	0.307592	4.42517	9.64e-06	0.00045507
MRAP2	59.4408	1.34768	0.304725	4.42261	9.75e-06	0.000459269
ATP1A1	5585.14	-0.609588	0.13806	-4.41539	1.01e-05	0.000473602
GPR1	14.6475	3.3629	0.762939	4.40782	1.04e-05	0.00048913
KLHL30	202.551	-1.88841	0.428724	-4.40472	1.06e-05	0.000494851
KIAA0895	326.362	-0.82035	0.186686	-4.39428	1.11e-05	0.000517864
VANGL1	845.396	-0.661815	0.150647	-4.39314	1.12e-05	0.000519204
PLP1	62.4857	-1.80444	0.411494	-4.3851	1.16e-05	0.00053733
NCALD	361.514	0.890506	0.203106	4.38444	1.16e-05	0.000537539
CD163L1	98.0412	-1.08454	0.24787	-4.37544	1.21e-05	0.000558732
OGFRL1	178.159	1.24921	0.285599	4.374	1.22e-05	0.000560953
LOC100128885	219.281	-0.951552	0.217583	-4.37328	1.22e-05	0.000561344
CTDSP1	1443.56	-1.09311	0.250022	-4.37205	1.23e-05	0.00056305
EMILIN2	18.309	-2.46657	0.564264	-4.37131	1.24e-05	0.000563493
AKAP2	15.4588	-2.69478	0.617877	-4.36136	1.29e-05	0.000586684
PALM2-AKAP2	15.4588	-2.69478	0.617877	-4.36136	1.29e-05	0.000586684
BFSP1	38.3569	-1.606	0.368708	-4.35574	1.33e-05	0.000600373
CDKN2C	1452.2	0.78037	0.179297	4.35238	1.35e-05	0.000606621
DACH1	547.493	0.890012	0.20449	4.35234	1.35e-05	0.000606621
DLG3	270.813	-0.941316	0.216663	-4.3446	1.4e-05	0.000626801
PDE4A	124.847	-0.963144	0.22172	-4.34397	1.4e-05	0.000627008
NREP	3151.32	1.24434	0.287125	4.33378	1.47e-05	0.000655094
DEPTOR	40.6463	2.1025	0.485495	4.33063	1.49e-05	0.000662823
SASH1	313.544	1.06905	0.246994	4.32825	1.5e-05	0.000668323
PCDHB18	61.7744	1.43761	0.332785	4.31992	1.56e-05	0.000692297
SYT14	26.0473	2.02669	0.469409	4.31753	1.58e-05	0.000698071
ALOX12P2	27.5789	-2.26059	0.523799	-4.31575	1.59e-05	0.000701115
RAPSN	25.7477	-2.05748	0.476769	-4.31546	1.59e-05	0.000701115
MOB3B	550.689	-0.803471	0.186261	-4.31367	1.61e-05	0.000705035
CKMT1B	90.7716	-1.25183	0.290766	-4.30531	1.67e-05	0.000730385
FOXR2	326.278	-0.867502	0.201879	-4.29714	1.73e-05	0.000755909
LINC00693	323.702	-0.761707	0.177331	-4.29539	1.74e-05	0.00076002
LOC100506258	25.4496	2.02692	0.471961	4.29467	1.75e-05	0.000760578
MATN2	132.805	-1.20355	0.280634	-4.28868	1.8e-05	0.000779461
DLG2	15.7414	2.62234	0.61157	4.28788	1.8e-05	0.000780327
OSR2	253.908	-1.51338	0.353845	-4.27695	1.89e-05	0.00081761
C1orf106	25.4454	-2.79956	0.655178	-4.27298	1.93e-05	0.000830269
PDE3A	84.8139	1.16595	0.272945	4.27175	1.94e-05	0.000832807
PCDH7	1162.52	-1.1173	0.261899	-4.26614	1.99e-05	0.000851934
GRB14	42.8773	-1.72489	0.404525	-4.26399	2.01e-05	0.000858092
LINC01098	21.2081	-2.5359	0.595454	-4.25877	2.06e-05	0.00087587
TMEM204	123.543	-1.61483	0.379217	-4.25832	2.06e-05	0.00087587
AMY2B	61.7048	1.63315	0.383899	4.25411	2.1e-05	0.000890361
JMJD1C-AS1	144.079	0.992911	0.233662	4.24935	2.14e-05	0.000907266
BVES	244.794	1.00731	0.237336	4.24425	2.19e-05	0.000925919
STARD13	81.4667	1.29953	0.3078	4.22198	2.42e-05	0.00101988
HSF2	284.476	-0.847978	0.201182	-4.21498	2.5e-05	0.00104952
CHGA	31.2247	2.8683	0.681029	4.21172	2.53e-05	0.00106223
KCTD7	933.232	0.666546	0.158325	4.21	2.55e-05	0.00106527
RIMKLA	40.0653	1.73025	0.410976	4.21009	2.55e-05	0.00106527
FAM212A	71.4578	1.68383	0.400101	4.20851	2.57e-05	0.00106975
RNPC3	317.089	0.825532	0.196478	4.20166	2.65e-05	0.00110004
ITPRIPL2	1782.14	-0.576029	0.137161	-4.19965	2.67e-05	0.00110722
STX12	312.241	-0.954929	0.227615	-4.19537	2.72e-05	0.00112568
GAREML	175.05	-1.16829	0.278651	-4.19268	2.76e-05	0.00113646
COLGALT2	381.292	-0.726529	0.173465	-4.18833	2.81e-05	0.00115572
FN1	6702.25	0.730407	0.174513	4.1854	2.85e-05	0.00116797
IL32	168.254	2.55562	0.611261	4.1809	2.9e-05	0.00118582
PHYHIPL	1574.98	-0.699208	0.167224	-4.18127	2.9e-05	0.00118582
ZNF365	69.3436	-1.55054	0.371206	-4.17703	2.95e-05	0.00120334
LINGO4	14.5547	2.86859	0.686968	4.17573	2.97e-05	0.00120743
CAPS2	203.432	1.22162	0.292906	4.17068	3.04e-05	0.00123165
LOC283731	70.9219	1.29943	0.311837	4.16702	3.09e-05	0.00124866
LINC00162	85.1099	-1.16498	0.279739	-4.16454	3.12e-05	0.00125944
MDFI	229.424	1.40474	0.337944	4.15674	3.23e-05	0.00130021
ACTG1P4	24.8562	1.86216	0.448402	4.15288	3.28e-05	0.00131039
CCDC141	34.5847	-1.74117	0.419192	-4.15362	3.27e-05	0.00131039
CGN	73.2082	1.40521	0.338346	4.15317	3.28e-05	0.00131039
ESYT2	2292.67	-0.544425	0.131113	-4.15234	3.29e-05	0.00131039
MYBPC3	44.5503	-1.58137	0.380801	-4.15274	3.29e-05	0.00131039
SLC2A3	13.1596	-2.98703	0.720053	-4.14834	3.35e-05	0.00133045
HIST4H4	117.476	-1.02101	0.246378	-4.14409	3.41e-05	0.00134924
TSPAN8	992.745	-1.07502	0.259384	-4.1445	3.41e-05	0.00134924
MLKL	70.2675	-1.20943	0.29193	-4.14286	3.43e-05	0.00135154
NYAP2	91.397	1.33081	0.321245	4.14267	3.43e-05	0.00135154
HOXD13	69.089	-1.19578	0.288847	-4.13985	3.48e-05	0.00136521
FBXO10	1502.79	0.750403	0.181436	4.13591	3.54e-05	0.00138573
NSUN5	410.14	-0.933833	0.226085	-4.13045	3.62e-05	0.0014159
SLC26A5	11.088	2.90413	0.703789	4.12643	3.68e-05	0.00143766
ATXN7L3B	2870.95	0.635982	0.154147	4.12582	3.69e-05	0.00143829
FAM69A	15.2947	2.27193	0.550921	4.12387	3.73e-05	0.00144726
HEATR5A	1836.05	-0.722819	0.175412	-4.1207	3.78e-05	0.00146409
RRAS2	274.073	-0.894891	0.217582	-4.11289	3.91e-05	0.00151116
TMEM173	34.7333	-1.88339	0.458126	-4.11107	3.94e-05	0.00151979
PVRL4	128.64	1.26644	0.308267	4.10824	3.99e-05	0.00153518
DNAJC6	1288.84	-0.602514	0.146724	-4.10643	4.02e-05	0.00154385
CACHD1	550.156	0.612581	0.149375	4.10096	4.11e-05	0.00157734
FAT4	7791.18	-0.742674	0.181132	-4.10017	4.13e-05	0.00157925
CAMK4	559.36	1.03915	0.253574	4.098	4.17e-05	0.00158719
PRKAR2B	2396.01	-0.84053	0.205083	-4.09849	4.16e-05	0.00158719
HEXA	1547.35	0.543786	0.13275	4.09631	4.2e-05	0.00159538
LOC148413	526.158	0.629856	0.154022	4.08939	4.33e-05	0.0016366
NRIP1	53.5138	1.64209	0.401511	4.08977	4.32e-05	0.0016366
MANSC1	406.038	-0.683855	0.167255	-4.08869	4.34e-05	0.001638
PROSER1	1405.09	-0.572765	0.140452	-4.07801	4.54e-05	0.00171142
MCM5	1945.98	-0.670419	0.164431	-4.0772	4.56e-05	0.0017137
ISLR2	266.058	0.915019	0.224497	4.07586	4.58e-05	0.00171992
ERC2	30.5873	-1.67137	0.410158	-4.07494	4.6e-05	0.00172301
DKK3	230.863	1.09063	0.267718	4.07381	4.62e-05	0.00172771
PLK1S1	288.867	1.23343	0.302836	4.07292	4.64e-05	0.00173063
KIAA1804	196.042	-1.15949	0.285054	-4.06759	4.75e-05	0.00176317
LOC100506474	4.83414	5.90406	1.45147	4.06764	4.75e-05	0.00176317
CADM1	846.989	1.30858	0.322134	4.06222	4.86e-05	0.00180044
ANKH	64.8206	-1.1578	0.285595	-4.054	5.03e-05	0.001861
IFRD2	1512.12	-0.939657	0.232117	-4.04821	5.16e-05	0.00190359
MIR548AA1	31.478	1.7573	0.434394	4.04542	5.22e-05	0.00192242
LIPA	273.144	-0.897503	0.222111	-4.04078	5.33e-05	0.00195675
SQRDL	24.4247	-2.03223	0.503448	-4.03662	5.42e-05	0.00198759
MICB	20.7795	-2.21638	0.549301	-4.03491	5.46e-05	0.00199794
CSK	2459.55	-0.583177	0.144747	-4.02894	5.6e-05	0.00204507
SH3PXD2A	4599.71	0.625909	0.155698	4.02003	5.82e-05	0.00211953
LYPLA2	3905.65	-0.979801	0.244077	-4.01431	5.96e-05	0.00216471
MBOAT1	279.454	-0.759905	0.18931	-4.01408	5.97e-05	0.00216471
ARPC3	1133.03	1.04767	0.261373	4.00832	6.12e-05	0.00221358
RMST	93.3107	-1.21094	0.30219	-4.00722	6.14e-05	0.0022194
CRKL	3297.05	-0.644922	0.160969	-4.00649	6.16e-05	0.0022216
ANKRD44	490.868	0.752131	0.188112	3.99832	6.38e-05	0.00229498
HOXC11	21.6049	1.84124	0.460811	3.99564	6.45e-05	0.00231638
AHNAK2	2042.51	-1.08033	0.270446	-3.99464	6.48e-05	0.00232141
LRRC16A	598.741	-0.714323	0.17888	-3.99331	6.52e-05	0.00232975
FAM163A	9.32201	3.55336	0.889945	3.99279	6.53e-05	0.00233008
HEG1	1164.76	-0.702428	0.176068	-3.98953	6.62e-05	0.00235752
ASPHD1	372.64	-1.20855	0.303421	-3.98308	6.8e-05	0.00241752
TUB	1162.98	0.717287	0.180257	3.97924	6.91e-05	0.00245197
ARHGAP6	9.11443	4.96813	1.25053	3.97283	7.1e-05	0.00251382
ASAP1	3853.38	-0.557936	0.140761	-3.96372	7.38e-05	0.00260124
NRXN1	5.06613	5.95011	1.50101	3.96407	7.37e-05	0.00260124
CACNA2D2	92.537	2.428	0.613254	3.95921	7.52e-05	0.00264025
METTL7B	229.523	-1.18027	0.298074	-3.95967	7.51e-05	0.00264025
PI15	668.972	0.871809	0.220633	3.9514	7.77e-05	0.00272239
PRRC2B	12822.9	-0.598558	0.151657	-3.94679	7.92e-05	0.00276981
LOC400685	15.9283	2.70537	0.686241	3.9423	8.07e-05	0.0028166
AIF1L	258.589	-1.09477	0.277871	-3.93985	8.15e-05	0.00283981
ST6GAL2	14.8186	2.73562	0.695071	3.93575	8.29e-05	0.00288311
NONO	8298.11	-0.676146	0.171847	-3.93458	8.33e-05	0.00289134
ANO3	214.757	1.13394	0.288433	3.9314	8.45e-05	0.00292412
TRAF3IP2	136.88	-1.1155	0.284338	-3.92315	8.74e-05	0.00302022
ATP2A1	109.367	-1.56361	0.398648	-3.92229	8.77e-05	0.00302501
DNMBP	1174.16	-0.720968	0.183864	-3.9212	8.81e-05	0.00303278
JADE2	482.6	-0.688463	0.175864	-3.91474	9.05e-05	0.00310654
TRPS1	319.213	0.882529	0.225454	3.91446	9.06e-05	0.00310654
PMEL	311.977	-0.820506	0.209692	-3.91291	9.12e-05	0.00312048
TOR4A	119.906	-2.06732	0.528779	-3.90961	9.24e-05	0.00315725
TIAM2	39.3767	1.50346	0.384787	3.90726	9.33e-05	0.00318184
THTPA	509.071	0.79478	0.203468	3.90617	9.38e-05	0.00319001
ATP6V1E1	1311.57	-0.706536	0.180999	-3.90353	9.48e-05	0.00321876
AC073283.4	158.231	1.07361	0.275742	3.89351	9.88e-05	0.00334183
CRYM	5.63486	6.13223	1.57497	3.89354	9.88e-05	0.00334183
FAM129B	1978.01	-0.606398	0.155838	-3.89122	9.97e-05	0.00336703
TNFSF13B	21.0378	1.95937	0.503758	3.88951	0.000100447	0.00338431
ASRGL1	76.0334	-1.1398	0.293752	-3.88015	0.000104391	0.00350368
PRR7-AS1	108.543	-1.5982	0.411871	-3.88034	0.000104311	0.00350368
SWT1	239.209	0.825001	0.212783	3.8772	0.000105667	0.00353974
SCN5A	53.3717	1.91838	0.495899	3.86849	0.000109511	0.00365959
SEMA6A	777.199	1.27615	0.329947	3.86773	0.000109852	0.00365959
YARS2	446.34	-0.871297	0.225276	-3.86769	0.000109871	0.00365959
PRKAR2A	1229.5	0.622461	0.161172	3.86209	0.000112419	0.00373734
UNC13D	550.667	-1.43691	0.372381	-3.85872	0.000113983	0.00378216
LRRC4B	1648.83	-1.48489	0.385471	-3.85216	0.000117082	0.00387765
CLCF1	47.4519	-1.65882	0.430756	-3.85095	0.000117659	0.00388942
MAGEC2	16.3557	-2.3772	0.618443	-3.84385	0.000121121	0.0039963
ALDH3A2	1182.03	-0.618917	0.161036	-3.84336	0.000121362	0.00399672
FAM46A	121.011	1.15938	0.301841	3.84103	0.000122517	0.00402721
TCAIM	588.597	0.748469	0.194933	3.83962	0.000123227	0.00404296
CHGB	22.3998	2.49598	0.650306	3.83817	0.000123955	0.00405925
HLA-DPB1	4.30032	5.72008	1.49401	3.82867	0.000128837	0.00421124
FOXM1	3666.73	-0.617247	0.16139	-3.82457	0.000131001	0.00427399
NPAS3	316.446	-0.981167	0.256592	-3.82385	0.000131386	0.00427858
SYN2	663.308	-0.908649	0.237993	-3.81797	0.000134555	0.00437366
NPC1L1	36.0674	-1.97111	0.51638	-3.81717	0.000134989	0.00437964
PAPPA	324.807	-1.91631	0.502934	-3.81027	0.000138818	0.00449554
SORCS1	6255.73	-0.597439	0.15684	-3.80923	0.000139399	0.00450604
AURKA	913.47	-0.743326	0.195295	-3.80617	0.000141138	0.00454547
PDSS1	400.279	-0.728955	0.191512	-3.80632	0.000141051	0.00454547
DHX33	1765.22	-0.609535	0.160231	-3.80411	0.000142317	0.00457504
MUC19	45.5673	1.40297	0.369166	3.80037	0.000144478	0.004636
IL33	114.857	1.11104	0.292626	3.79678	0.000146588	0.00469511
LRRC8C	839.606	-0.757621	0.199732	-3.79318	0.000148728	0.00475496
C17orf97	75.434	1.19076	0.314108	3.79092	0.000150091	0.00478979
LSAMP	1522.62	-0.728434	0.192266	-3.78869	0.000151446	0.00482424
AUTS2	3342.98	-0.681581	0.179931	-3.78802	0.000151854	0.00482847
GREM2	137.557	1.82652	0.482388	3.78641	0.000152842	0.00485107
MCCC2	1653	-0.503677	0.133077	-3.78486	0.000153794	0.00487245
JDP2	69.0924	-1.38816	0.367054	-3.78189	0.000155643	0.00492213
KREMEN1	1234.35	0.634953	0.167972	3.78012	0.000156753	0.0049483
AP3M1	1119.38	-0.680003	0.17992	-3.77948	0.000157154	0.00495204
HAS3	148.182	-0.92294	0.244425	-3.77597	0.000159388	0.00501344
GLDC	586.619	-0.678149	0.179941	-3.76873	0.000164081	0.00514436
PODXL2	1720.74	0.978088	0.259533	3.76864	0.000164138	0.00514436
RYR2	381.608	0.870228	0.231106	3.7655	0.000166216	0.00520018
LYG1	19.6162	1.97034	0.523671	3.76256	0.000168182	0.00525233
LOXL2	2326.68	0.697785	0.185638	3.75885	0.000170694	0.00532129
ZYG11A	96.3754	-1.21162	0.322491	-3.75706	0.000171918	0.00534993
TMEM185A	289.422	-0.742415	0.197752	-3.75427	0.000173851	0.00540047
GRHL1	12.5056	2.34044	0.623626	3.75295	0.000174764	0.00541924
FOXO3	2628.31	0.961838	0.256366	3.75182	0.000175555	0.00542455
GNG11	1101.47	-1.10687	0.295006	-3.75202	0.000175416	0.00542455
CEP41	383.105	-0.63979	0.170554	-3.75126	0.00017595	0.00542489
LINC00589	8.05623	4.73123	1.26135	3.75092	0.000176185	0.00542489
LZTFL1	229.974	0.698529	0.186631	3.74282	0.000181964	0.00559299
E2F5	353.769	-0.844418	0.225688	-3.74152	0.000182907	0.00561215
LPPR5	247.272	1.08668	0.290642	3.73891	0.000184818	0.00565099
TICRR	1397.72	-0.565653	0.151272	-3.73931	0.000184527	0.00565099
TTPAL	1046.43	-0.561245	0.150296	-3.73426	0.000188268	0.00574645
SLC18A3	37.4423	-1.40049	0.375205	-3.73261	0.000189508	0.00577422
SMG8	1313.92	-0.618499	0.165842	-3.72944	0.000191904	0.00583709
TGM2	24.1558	2.40298	0.644836	3.7265	0.00019416	0.00589547
DUSP22	782.045	0.683065	0.183524	3.72194	0.000197701	0.00598225
OTOF	99.9832	-1.03158	0.277161	-3.72194	0.000197701	0.00598225
CASC8	9.80848	3.05978	0.822525	3.71998	0.000199235	0.00600792
SCRG1	29.1661	-2.09249	0.562455	-3.72028	0.000199005	0.00600792
ZCRB1	436.608	0.892962	0.240339	3.71543	0.000202859	0.00610668
OAF	69.3323	-1.09712	0.295539	-3.71227	0.000205412	0.00617293
NOS3	816.835	-1.3006	0.350696	-3.70864	0.000208377	0.00623153
SUMF1	470.959	-0.579096	0.156151	-3.70857	0.000208429	0.00623153
WT1	4.53096	5.82712	1.57096	3.70928	0.000207848	0.00623153
EPHB4	4561.78	-0.737169	0.198857	-3.70704	0.000209698	0.0062588
ADAM12	3.98755	5.64858	1.5265	3.70035	0.000215306	0.00641525
FGF5	382.254	-1.31531	0.355517	-3.6997	0.000215852	0.0064206
SLC6A15	1058.03	-0.740743	0.200448	-3.69545	0.000219501	0.00651807
TRPV3	35.4777	-1.55762	0.421838	-3.69245	0.000222103	0.00658418
RER1	1814.23	-0.699125	0.189374	-3.69177	0.000222695	0.00658788
SOGA1	5502	-0.46713	0.126544	-3.69145	0.00022298	0.00658788
ZNF687	1881.96	0.580004	0.157161	3.69051	0.000223802	0.00660102
TMEM38B	184.642	-0.720925	0.195369	-3.69007	0.000224189	0.00660134
TYRP1	112.316	1.07203	0.290766	3.68691	0.000226996	0.00667278
CECR1	28.9378	-1.63386	0.443387	-3.68496	0.000228737	0.00671269
PCYOX1L	237.356	-0.885455	0.240621	-3.67988	0.000233345	0.00683647
TRIP13	1011.96	-0.980755	0.266774	-3.67635	0.000236598	0.00692019
GAL	125.91	1.90487	0.518283	3.67534	0.000237531	0.00693589
CD97	1149.05	-0.944891	0.25743	-3.67047	0.000242102	0.00703421
HEY1	1101.96	0.849082	0.231324	3.67054	0.000242043	0.00703421
NIF3L1	552.115	-0.693477	0.188902	-3.67109	0.000241517	0.00703421
ARHGEF15	22.8852	-1.71081	0.466215	-3.66958	0.00024295	0.00704717
ITGA7	688.61	-1.06085	0.28925	-3.6676	0.000244835	0.00707839
NAT16	15.2236	-2.36023	0.64353	-3.66763	0.000244808	0.00707839
ZBED6CL	845.651	-0.575623	0.156973	-3.66703	0.000245387	0.00708266
LINC00311	100.997	-0.949118	0.258891	-3.66608	0.000246294	0.00709714
MOV10L1	11.4072	-2.84494	0.776927	-3.66179	0.000250463	0.00720545
RCC1	3055.7	-0.545656	0.149046	-3.66098	0.000251248	0.00721617
SNAP91	14.7263	2.39131	0.653769	3.65773	0.000254456	0.00729634
MYO16	12.7678	-2.85503	0.780816	-3.65646	0.000255719	0.00732058
CPT1A	2870.11	0.735567	0.201217	3.65559	0.000256588	0.00733346
SCN3A	678.833	0.81408	0.222921	3.65187	0.000260336	0.00742849
HES1	14.1152	2.59921	0.712732	3.64683	0.000265497	0.00756342
LRP4	680.881	0.617615	0.169414	3.64559	0.000266781	0.00758765
DYNC1I1	20.339	2.0633	0.566244	3.64384	0.000268605	0.00760678
GRAMD1C	13.2481	2.36022	0.647662	3.64421	0.000268214	0.00760678
LMO7	416.711	-0.803053	0.220395	-3.64369	0.000268755	0.00760678
HSD17B12	857.261	-0.534556	0.146735	-3.64299	0.000269488	0.00761521
ZDHHC23	293.63	0.727626	0.199859	3.6407	0.000271901	0.00767103
PLEKHG4B	1019.04	-1.24642	0.342414	-3.6401	0.00027253	0.00767642
LINC00163	14.6265	-2.73194	0.751084	-3.63732	0.000275486	0.0077472
PRICKLE2-AS1	3.78469	5.56204	1.52978	3.63585	0.000277065	0.00777914
ORC6	423.037	-0.89391	0.24616	-3.63142	0.00028187	0.00788877
TBX20	188.13	-0.909757	0.250521	-3.63145	0.000281829	0.00788877
ADAM23	434.015	0.670929	0.184984	3.62697	0.000286772	0.00800039
SCARB2	4953.87	-0.585861	0.161529	-3.62698	0.000286759	0.00800039
ARSJ	1093.39	0.815875	0.22498	3.62643	0.000287363	0.00800413
UNG	1079.91	-0.707466	0.195181	-3.62467	0.000289334	0.00804623
TMPRSS5	54.2642	-1.24062	0.342544	-3.62178	0.000292588	0.00812383
KIF13B	3076.11	0.678213	0.187367	3.6197	0.000294948	0.0081764
BEND4	1311.44	0.903208	0.249697	3.61722	0.000297787	0.00824207
ATCAY	6.34595	-4.93125	1.36408	-3.61507	0.000300261	0.00829744
SIPA1L2	6028.47	0.463063	0.128109	3.6146	0.000300812	0.00829957
AQP1	81.3722	-2.29317	0.634536	-3.61393	0.000301593	0.00830803
SMYD1	326.539	-1.36816	0.378898	-3.61091	0.000305129	0.00839225
RP11-66N24.3	194.522	0.775012	0.214742	3.60904	0.000307332	0.00842638
TMEM119	553.861	-0.809705	0.224353	-3.60907	0.000307292	0.00842638
LBH	11.8344	-2.90303	0.804517	-3.60841	0.000308078	0.00843363
CRELD1	524.761	0.664871	0.184617	3.60135	0.000316566	0.00862557
HOXA5	125.499	-0.863995	0.239898	-3.60151	0.000316379	0.00862557
PRKCD	151.032	-0.841344	0.233599	-3.60166	0.000316188	0.00862557
CASP8	411.39	-0.775405	0.215398	-3.59987	0.000318377	0.00863462
TBX3	17.4965	2.52676	0.701888	3.59995	0.000318283	0.00863462
ZNF274	133.346	-0.931982	0.258871	-3.60017	0.000318005	0.00863462
RTN3	2125.47	-0.580948	0.161405	-3.59932	0.000319055	0.00863962
2024-09-06	1636.58	0.741855	0.206142	3.59875	0.000319747	0.00864501
SH3D19	893.105	-0.516123	0.143458	-3.59772	0.00032102	0.00866606
AK9	54.1711	1.21623	0.338415	3.5939	0.000325771	0.00878077
HSDL1	857.366	1.02328	0.285252	3.58728	0.000334148	0.00899275
OSCAR	21.1741	-1.86289	0.519525	-3.58575	0.000336116	0.00903183
IGF2BP2	30.9597	1.41252	0.394043	3.58469	0.000337481	0.00905463
HSPA6	19.7004	2.18431	0.609921	3.5813	0.000341892	0.00915894
OR51B4	18.0682	-2.16136	0.60407	-3.57799	0.000346242	0.00926132
PDLIM3	819.51	-1.07458	0.300491	-3.57608	0.000348786	0.00931514
ADAP1	81.9215	-1.23556	0.345589	-3.57524	0.000349913	0.00931836
FGF2	199.086	-0.783526	0.219156	-3.57519	0.00034997	0.00931836
RFPL4A	11.3634	-2.80013	0.783374	-3.57444	0.000350975	0.00933094
ETV1	3476.89	0.947548	0.265226	3.57261	0.00035344	0.00938224
CCDC80	964.036	0.699109	0.195785	3.5708	0.000355892	0.00940457
CKAP4	1756.63	-0.646417	0.18102	-3.57096	0.000355669	0.00940457
WNT3	299.006	-0.900073	0.252014	-3.57152	0.000354915	0.00940457
PLAGL1	399.234	-0.990697	0.27777	-3.56661	0.000361624	0.00954164
SMURF1	1471.37	-0.491295	0.137799	-3.56531	0.00036343	0.00957489
FAM172A	481.953	0.577717	0.162134	3.56321	0.000366343	0.00963712
INHBE	171.302	-0.899041	0.252429	-3.56156	0.000368655	0.0096834
LINC00907	32.5429	1.42994	0.401686	3.55985	0.000371064	0.0097232
SLC1A5	4877.05	-0.583851	0.164035	-3.55931	0.000371835	0.0097232
ZNF397	547.771	0.875488	0.245954	3.55956	0.000371476	0.0097232
KCNS1	86.8557	-1.29733	0.364984	-3.55448	0.000378733	0.00988882
CEP170B	1230.34	-1.12319	0.316114	-3.55312	0.000380697	0.00992531
GLYATL1	4.03489	-5.28265	1.48695	-3.55268	0.000381321	0.00992682
CREB5	1318.65	0.700011	0.197211	3.54956	0.000385879	0.0100157
GNA15	119.486	-0.995546	0.280464	-3.54964	0.000385757	0.0100157
IRS2	4702.65	0.973243	0.274287	3.54827	0.000387775	0.01005
POM121C	5142.42	-0.873638	0.246335	-3.54655	0.000390312	0.0101008
RRAGD	15.1211	2.16451	0.610417	3.54596	0.000391192	0.0101056
SMARCA2	340.43	-0.640255	0.180575	-3.54565	0.000391649	0.0101056
IGFBPL1	3822.21	1.27416	0.359815	3.54115	0.00039838	0.0102641
RAB3B	352.474	-0.828987	0.234442	-3.53601	0.000406223	0.0104471
TFR2	23.1589	-1.65669	0.468558	-3.53572	0.000406673	0.0104471
RAB15	832.542	0.612539	0.17352	3.53007	0.000415442	0.0106567
BAIAP2-AS1	506.741	0.774648	0.219581	3.52785	0.000418947	0.0107258
ZHX2	242.233	-0.736648	0.208825	-3.52759	0.00041936	0.0107258
ARNTL	356.102	0.776109	0.220311	3.52279	0.000427026	0.010906
BZRAP1	18.4039	-2.09191	0.594132	-3.52095	0.000430008	0.0109502
ZBED1	386.035	-0.743252	0.211074	-3.52129	0.000429458	0.0109502
PURG	139.741	0.843426	0.239803	3.51716	0.000436184	0.0110913
ATP1B3	1243.09	-0.675277	0.192096	-3.51531	0.000439241	0.0111529
PABPC5	117.245	0.833756	0.237416	3.5118	0.000445085	0.0112849
RND1	54.4969	1.1512	0.327857	3.51127	0.000445968	0.011291
MAP3K13	581.667	0.709455	0.202116	3.51013	0.000447885	0.0113231
XKR5	64.5707	-1.02979	0.293507	-3.50857	0.000450516	0.0113733
IFI30	418.971	-0.652585	0.186156	-3.50558	0.000455605	0.0114852
SCFD1	748.557	0.744623	0.212506	3.50401	0.000458312	0.0115368
CCNE1	229.1	-0.728798	0.208191	-3.50062	0.000464183	0.0116678
APOL2	160.626	1.02263	0.292519	3.49595	0.000472382	0.01184
OR51I1	42.6349	-2.31182	0.661261	-3.49608	0.000472143	0.01184
AXIN2	161.439	1.09072	0.312394	3.49148	0.000480361	0.0120227
FLJ30403	24.5768	1.91871	0.54978	3.48995	0.000483105	0.012057
NTNG2	20.4894	-1.91804	0.549571	-3.49007	0.000482893	0.012057
PCDH9	3442.64	-0.575902	0.165148	-3.48719	0.000488119	0.0121648
LINC01091	43.8863	1.25019	0.358835	3.48402	0.000493945	0.0122925
STMN4	58.1559	1.41612	0.406546	3.4833	0.000495266	0.0123079
PTPN21	1223.5	-0.481049	0.138426	-3.47514	0.000510595	0.0126532
ZNF528	717.897	0.54278	0.15619	3.47513	0.000510607	0.0126532
NEUROG2	37.6815	2.92898	0.843027	3.47436	0.000512079	0.0126718
FAM83H	93.2666	-1.31161	0.377626	-3.47331	0.000514075	0.01269
SLITRK6	2362.12	-0.761976	0.219386	-3.47322	0.000514263	0.01269
EMB	791.423	-0.693365	0.199658	-3.47277	0.000515113	0.0126931
PTGES	33.3693	2.16129	0.622898	3.46974	0.000520965	0.0128192
PRRT4	436.367	1.50104	0.432844	3.46784	0.000524652	0.0128919
MVB12A	1020.76	-1.17487	0.33886	-3.46713	0.000526038	0.0129078
RABL6	3520.51	0.81932	0.236397	3.46586	0.000528538	0.012951
AP3M2	497.311	-0.557852	0.161063	-3.46357	0.000533059	0.0130436
ZNF491	211.5	0.824508	0.238167	3.46189	0.000536387	0.0131067
GTSE1	886.063	-0.585945	0.169393	-3.45909	0.000541994	0.0132253
HOXD11	115.207	-1.16088	0.335762	-3.45745	0.000545317	0.0132596
RNF103	304.237	-0.623938	0.180448	-3.45772	0.000544761	0.0132596
TBC1D30	21.664	-1.83632	0.531147	-3.45727	0.000545674	0.0132596
SLC27A6	9.17765	2.65843	0.769128	3.45642	0.000547396	0.0132831
FGL1	41.3999	1.364	0.39476	3.45526	0.00054977	0.0133222
LURAP1L	129.299	0.793531	0.229731	3.45417	0.000551993	0.0133576
NCAPH	1088.19	-0.62301	0.180408	-3.45333	0.000553703	0.0133805
ALPK1	401.969	0.676073	0.195868	3.45168	0.000557111	0.0134443
MORN3	35.5613	1.40356	0.406733	3.4508	0.000558919	0.0134694
ACPL2	414.396	-0.696857	0.202012	-3.44958	0.00056147	0.0134938
PPIF	1398.45	-0.6597	0.191226	-3.44985	0.000560902	0.0134938
KITLG	522.268	0.828603	0.240475	3.4457	0.00056958	0.0136699
TINF2	1167.05	0.585213	0.17002	3.44202	0.000577379	0.0138381
NECAB2	35.1671	-2.2488	0.654119	-3.43791	0.000586226	0.014031
C1QTNF3	53.3939	1.03529	0.301311	3.43596	0.000590452	0.0141129
SLC17A5	467.209	-0.695726	0.202659	-3.43299	0.000596971	0.0142492
TBX1	11.142	-3.01097	0.878272	-3.42828	0.000607409	0.0144786
GABRQ	74.604	-1.33678	0.390078	-3.42695	0.000610408	0.0145304
NTS	22.7844	1.94214	0.567202	3.42407	0.000616918	0.0146654
FAM124A	163.64	1.1314	0.330696	3.42127	0.000623303	0.0147971
ARRDC3-AS1	35.0852	1.23238	0.3604	3.41947	0.000627437	0.0148751
FAM219B	997.773	-0.751681	0.220123	-3.41483	0.000638229	0.0150901
TNFRSF9	164.105	1.80867	0.529618	3.41505	0.000637694	0.0150901
SLC7A2	498.467	-0.733905	0.215096	-3.41198	0.000644923	0.0152278
ATP1B1	751.44	-0.555854	0.16293	-3.41161	0.000645797	0.015228
CCDC86	1135.25	-0.69425	0.203741	-3.40752	0.000655573	0.0154377
DICER1	3027.77	0.665919	0.195977	3.39794	0.000678942	0.0159665
PLEKHD1	24.2575	2.25149	0.662741	3.39725	0.000680676	0.0159858
PRSS35	77.5408	1.20121	0.353702	3.39611	0.000683497	0.0160306
PTGS1	101.111	-1.02353	0.301468	-3.39515	0.0006859	0.0160655
NYNRIN	1255.2	-0.737419	0.217386	-3.39222	0.000693296	0.016217
RALGPS1	284.617	0.80161	0.236569	3.38848	0.000702801	0.0164174
CACNG8	197.157	-0.926227	0.273485	-3.38675	0.000707257	0.0164986
LOC100129034	259.694	-1.21766	0.359574	-3.3864	0.000708161	0.0164986
TP73-AS1	1121.15	0.633241	0.187025	3.38587	0.000709524	0.0165085
HBG2	23.0829	-1.58243	0.467532	-3.38464	0.000712721	0.0165608
IRX3	96.5754	-0.851464	0.251659	-3.38341	0.000715912	0.016591
SPN	9.82564	-2.55292	0.754527	-3.38347	0.000715769	0.016591
NACC2	428.992	-0.957915	0.283438	-3.37963	0.000725823	0.0167984
LINC01021	381.449	1.07884	0.319484	3.37683	0.000733264	0.0169483
LUZP2	84.5086	-1.18383	0.351076	-3.37202	0.000746196	0.0171812
P2RY6	3.30177	5.3595	1.58942	3.37199	0.000746284	0.0171812
THSD4	1994.88	-0.47563	0.141041	-3.37229	0.000745452	0.0171812
ST6GALNAC3	613.836	-0.74652	0.221491	-3.37043	0.000750519	0.017256
EN1	134.811	-1.18556	0.352142	-3.3667	0.000760722	0.0174677
SESN1	380.845	0.570545	0.169547	3.36511	0.000765141	0.0175462
FAM168A	3910.9	0.450637	0.134128	3.35974	0.000780147	0.0178436
SULF2	14.8256	1.90786	0.567849	3.3598	0.000779982	0.0178436
CGREF1	7.42841	3.5877	1.0685	3.3577	0.000785941	0.0179293
SH2D2A	294.185	1.39014	0.413995	3.35787	0.000785445	0.0179293
FHL1	3180.92	-0.936677	0.279175	-3.35516	0.000793203	0.0180714
C17orf72	45.6437	1.09795	0.327339	3.35416	0.000796049	0.0181127
FAM161B	190.623	0.696185	0.207661	3.3525	0.000800841	0.0181761
PHKA2-AS1	381.119	-0.943029	0.281293	-3.35247	0.000800925	0.0181761
SYP	74.3431	1.50219	0.448131	3.35212	0.000801946	0.0181761
EFNA1	211.574	-1.82552	0.545951	-3.34374	0.000826563	0.0187098
IFT172	831.796	0.694821	0.20792	3.34177	0.000832461	0.018819
GCH1	338.755	-0.596425	0.178556	-3.34026	0.000836986	0.0188969
PPME1	2029.68	-0.587262	0.175848	-3.3396	0.000838978	0.0189175
ANO6	4747.5	0.562964	0.168735	3.33637	0.000848802	0.0191144
REXO2	421.41	0.726326	0.218137	3.32969	0.000869437	0.019554
BSDC1	2407.38	0.571825	0.171802	3.3284	0.000873464	0.0196193
KIFC3	311.206	-1.08036	0.324716	-3.32709	0.000877567	0.0196308
PRC1	2074.29	-0.582471	0.175076	-3.32696	0.000877998	0.0196308
RNF157	640.47	0.656011	0.197178	3.327	0.000877851	0.0196308
ZBTB46	625.423	0.592017	0.177953	3.32681	0.000878454	0.0196308
MFSD2A	179.813	-1.20076	0.36101	-3.32613	0.000880616	0.019654
GABRR1	42.3077	1.2067	0.362986	3.32437	0.000886199	0.0197535
PTPMT1	398.815	-0.891186	0.268162	-3.32332	0.000889538	0.0197648
TMOD2	1732.55	0.835738	0.25149	3.32314	0.000890092	0.0197648
UHMK1	3384.91	0.833847	0.250917	3.3232	0.000889908	0.0197648
MKL2	1456.57	-0.50074	0.150732	-3.32206	0.000893555	0.0198166
CHADL	33.0517	-1.94568	0.585824	-3.32127	0.000896081	0.0198475
EFCAB14	1038.89	-0.615696	0.185641	-3.3166	0.000911193	0.0201567
ADD3	1140.72	0.958156	0.289061	3.31472	0.000917339	0.0202671
CETN2	302.357	1.1663	0.351905	3.31425	0.000918885	0.0202756
AKAP4	69.9864	1.06438	0.321295	3.31278	0.00092373	0.0203569
RGAG4	5741.59	0.546716	0.165462	3.30418	0.000952554	0.0209658
CHRNA7	425.713	-0.984181	0.297934	-3.30336	0.000955352	0.0209817
MAFB	107.013	0.855955	0.259124	3.30326	0.000955675	0.0209817
PXDNL	30.297	1.587	0.480491	3.30288	0.000956966	0.0209838
ANO9	43.8207	2.34205	0.709315	3.30184	0.000960526	0.0210308
DPH6-AS1	93.073	1.06898	0.323814	3.3012	0.00096271	0.0210308
NEK6	217.978	-0.821371	0.248793	-3.30142	0.000961955	0.0210308
COLQ	19.0722	1.54184	0.467358	3.29906	0.000970102	0.0211659
DQX1	37.4588	1.12428	0.340984	3.29715	0.000976707	0.0212835
SOCS3	220.116	-0.767785	0.23308	-3.29409	0.0009874	0.0214897
C21orf15	64.1292	-1.18116	0.358913	-3.29093	0.000998565	0.0217058
FARP2	489.29	-0.578925	0.176004	-3.28928	0.00100445	0.0218067
RP5-1119D9.4	13.8327	2.13789	0.650108	3.28851	0.00100718	0.0218389
SVIL	2740.6	0.592648	0.180266	3.28762	0.00101038	0.0218812
DIABLO	2576.42	0.688094	0.209346	3.28688	0.00101303	0.0219115
CDK1	558.231	-0.936373	0.285112	-3.28423	0.0010226	0.0220792
SYCP2	34.292	-1.25155	0.381102	-3.28404	0.0010233	0.0220792
LOC101593348	61.8296	1.05581	0.321667	3.28232	0.00102958	0.0221874
SHB	552.439	-0.588474	0.179401	-3.28021	0.0010373	0.0223262
RCBTB2	196.065	-0.667016	0.203464	-3.2783	0.00104433	0.0224223
VGF	16645.2	-1.02166	0.311609	-3.27865	0.00104305	0.0224223
C11orf74	168.292	0.918439	0.280332	3.27626	0.00105193	0.022558
ACTG2	48.0158	-1.39596	0.426136	-3.27584	0.00105347	0.0225632
PCDH15	24.6914	1.88107	0.574349	3.27513	0.00105613	0.0225926
LMBRD2	374.631	0.651385	0.198912	3.27473	0.00105762	0.0225969
PLEKHG3	509.992	-0.593051	0.181183	-3.27321	0.00106333	0.0226912
GAS2	255.9	-0.71482	0.218423	-3.27265	0.00106546	0.022709
PLEKHB1	522.425	0.702081	0.214612	3.2714	0.00107016	0.0227815
UQCC1	989.936	-0.491431	0.150248	-3.27079	0.00107246	0.0228027
EIF4E2	1477.09	0.537866	0.164466	3.27038	0.00107405	0.0228088
HRK	9.2048	2.61428	0.800015	3.26779	0.0010839	0.0229902
MGC45800	260.4	-0.622242	0.1906	-3.26464	0.00109602	0.0232192
L1P4e:L1:LINE	471.149	0.740159	0.226989	3.26077	0.00111108	0.0235099
VKORC1L1	1406.01	-0.54265	0.16663	-3.25661	0.00112752	0.0238288
RORA	372.632	0.758592	0.233012	3.25559	0.00113158	0.0238858
MYH15	1855.57	0.595997	0.183127	3.25455	0.00113572	0.0239443
JAK1	2074.38	0.452073	0.13901	3.25209	0.0011456	0.0241236
ANLN	2422.56	-0.596291	0.183428	-3.25083	0.0011507	0.0241537
KIF18B	2481.25	-0.520818	0.160217	-3.25071	0.00115116	0.0241537
RHOU	392.682	0.945268	0.290782	3.25078	0.00115088	0.0241537
FGFR2	87.9042	-1.0556	0.324894	-3.24904	0.00115794	0.024267
USP54	948.064	-0.563894	0.173618	-3.24791	0.00116256	0.0243346
DNAH1	83.2985	-1.04553	0.32206	-3.2464	0.00116875	0.024435
C19orf66	118.996	1.03636	0.319346	3.24526	0.00117342	0.0245033
SALL4	16.0379	-2.27213	0.700478	-3.24368	0.00117994	0.0246103
ODAM	2.94376	5.19184	1.60265	3.23952	0.00119729	0.0249424
PIWIL4	22.6607	1.41992	0.438637	3.23712	0.00120743	0.0251236
CACNG6	8.0616	-2.67183	0.825504	-3.2366	0.00120961	0.0251392
RNASEL	151.599	0.766548	0.236981	3.23465	0.00121794	0.0252823
DUSP19	94.2262	0.867923	0.268649	3.2307	0.00123488	0.0256036
STBD1	644.003	-0.626943	0.19417	-3.22884	0.00124294	0.0257404
SLC12A7	9.1269	3.59207	1.1131	3.22708	0.0012506	0.0258684
LRRC15	37.2102	-1.2044	0.373438	-3.22515	0.00125905	0.0259995
SDC3	138.74	0.733737	0.227518	3.22496	0.00125991	0.0259995
ALCAM	6998.19	-0.602199	0.186803	-3.22371	0.00126544	0.0260714
NUP35	344.816	-0.559589	0.173597	-3.22349	0.00126637	0.0260714
PMP22	657.526	0.743017	0.23062	3.22182	0.0012738	0.0261937
TTC30A	262.377	0.763861	0.237398	3.21764	0.00129248	0.0265466
WASF3	639.351	0.686251	0.213399	3.21581	0.00130076	0.0266853
LPAR5	79.8226	-0.943685	0.293529	-3.21496	0.00130463	0.0267022
YPEL5	428.007	0.731822	0.227629	3.21498	0.00130455	0.0267022
ANKDD1B	38.8986	1.23937	0.385782	3.21261	0.00131534	0.02689
MYRF	432.906	-1.17796	0.366883	-3.21072	0.00132401	0.0270357
STEAP3	353.081	-0.901763	0.280967	-3.2095	0.00132968	0.0271199
CTSC	2144.58	-0.524525	0.163447	-3.20913	0.00133136	0.0271226
FAT3	9.72832	2.91906	0.90981	3.20842	0.00133465	0.0271581
AIFM2	46.5423	-1.40599	0.438365	-3.20735	0.00133963	0.0271647
CCNB1	2078.52	-0.676678	0.210955	-3.20769	0.00133806	0.0271647
MTHFR	1104.15	0.550391	0.171592	3.20756	0.00133865	0.0271647
LSP1	47.4802	1.51941	0.474003	3.20548	0.00134839	0.0273107
TGOLN2	3607.82	-0.418265	0.130587	-3.20295	0.00136026	0.0275193
FAM114A2	485.412	0.73771	0.230492	3.20059	0.00137147	0.0277141
NCS1	3568.58	-0.464703	0.145228	-3.19981	0.00137518	0.0277572
SYBU	44.6402	1.01648	0.318132	3.19514	0.00139763	0.0281779
ANKRD40	2050.77	0.677823	0.21217	3.19472	0.00139968	0.0281866
FAM132A	25.061	-1.73614	0.543618	-3.19368	0.0014047	0.0282391
FAM65B	104.947	-1.53691	0.481309	-3.19319	0.00140712	0.0282391
GDNF	3.23734	5.32116	1.66639	3.19323	0.00140691	0.0282391
GUCA1A	73.2908	1.03705	0.324836	3.19254	0.00141026	0.0282699
EPHA2	1428.77	-1.03445	0.324106	-3.1917	0.00141436	0.0283195
ACSL4	343.408	-0.774224	0.242751	-3.18938	0.0014258	0.028516
RP11-620J15.3	92.3447	1.07262	0.336553	3.18709	0.00143713	0.0286771
SPOCK1	18.5426	1.52171	0.477453	3.18714	0.00143687	0.0286771
KCNK13	35.2405	-1.49314	0.468762	-3.18529	0.00144608	0.0288228
CCL2	4.0388	5.66532	1.77918	3.18422	0.00145144	0.0288968
LRRC7	819.287	-0.737787	0.23177	-3.18327	0.00145623	0.0289592
CNTN4	547.116	-0.621434	0.195258	-3.18263	0.00145945	0.0289904
ATF2	1122.51	-0.446348	0.140306	-3.18126	0.00146638	0.0290363
MT1E	7.32948	-4.28553	1.34696	-3.18162	0.00146453	0.0290363
PNP	791.819	-0.953732	0.299804	-3.18118	0.00146674	0.0290363
SNPH	419.961	-1.01754	0.319894	-3.18086	0.00146839	0.0290363
CALCOCO1	723.979	0.770866	0.242547	3.17821	0.00148186	0.0292084
FAM3C	756.994	1.29935	0.408779	3.17861	0.00147981	0.0292084
PCDHGB2	280.259	-0.719763	0.226471	-3.17817	0.00148209	0.0292084
IRF3	1102.42	0.508045	0.159937	3.17652	0.00149051	0.0293414
SLC35A1	174.564	-0.840642	0.264677	-3.17611	0.00149263	0.02935
SLC8A1	848.871	1.43917	0.453259	3.17516	0.00149753	0.0294134
ATP1A3	218.762	-0.858641	0.270531	-3.17392	0.00150397	0.0294586
EFNB2	543.438	0.615812	0.193997	3.17433	0.00150181	0.0294586
SMPDL3B	74.885	-1.0001	0.315116	-3.17374	0.00150488	0.0294586
CDCA5	1847.71	-0.564993	0.178127	-3.17186	0.00151464	0.0296167
CDH11	1419.04	0.449701	0.141845	3.17036	0.00152251	0.0297373
C1orf186	2.88327	5.16962	1.63273	3.16624	0.00154423	0.0301058
GNG4	320.188	0.799365	0.252474	3.16613	0.00154481	0.0301058
RPS6KA2	2650.68	0.528368	0.167251	3.15912	0.00158246	0.0308052
CD81	3141.28	-0.510553	0.16177	-3.15604	0.00159927	0.0310979
NANS	430.235	-0.732922	0.232393	-3.1538	0.00161159	0.0313027
FRA10AC1	275.596	1.14936	0.364591	3.15248	0.00161893	0.0314104
SEMA4D	604.509	0.659422	0.209301	3.1506	0.00162936	0.0315779
TNKS1BP1	3721.56	0.464199	0.147488	3.14737	0.00164746	0.0318933
C5	339.863	0.661803	0.210518	3.14369	0.00166834	0.0322619
OTUD1	39.6428	1.12654	0.358697	3.14065	0.00168576	0.0325628
KRT8	65.5024	-1.80484	0.575026	-3.13871	0.00169691	0.0327062
ZBTB18	647.111	1.01641	0.3238	3.139	0.00169525	0.0327062
JAK3	42.7158	1.06415	0.339275	3.13655	0.00170951	0.0329127
KCNH1	1841.51	0.733786	0.234259	3.13238	0.00173398	0.0333471
MAD2L1	663.538	-0.730832	0.233449	-3.13059	0.00174455	0.0334715
THBS4	58.8803	0.956209	0.305467	3.13032	0.00174617	0.0334715
ZBTB4	2325.36	0.50545	0.161442	3.13085	0.00174303	0.0334715
CLCN3	4406.46	1.13179	0.361739	3.12876	0.00175544	0.0336124
KLF9	27.3245	1.32201	0.422904	3.12603	0.00177184	0.0338845
SPARC	7125.19	-0.434011	0.13885	-3.12575	0.00177352	0.0338845
FRMD6	755.747	0.588312	0.18829	3.1245	0.00178107	0.0339644
TTC39A	373.999	-0.733635	0.234807	-3.12442	0.00178158	0.0339644
LOC100507472	44.5523	-1.07025	0.342691	-3.12307	0.00178975	0.0340831
RAD51-AS1	88.909	1.22128	0.391231	3.12163	0.0017985	0.0342126
WNT9B	5.30863	-4.65525	1.49161	-3.12095	0.00180269	0.034255
LRRN3	939.562	1.03389	0.331476	3.11905	0.00181437	0.0344395
CCDC40	456.787	0.62304	0.1998	3.11832	0.00181888	0.0344878
FAM47E-STBD1	586.533	-0.603009	0.193402	-3.11791	0.00182139	0.0344981
FUCA2	1590.47	-0.475613	0.15263	-3.11613	0.00183243	0.0346697
SRPK2	1477.81	0.683826	0.219491	3.11551	0.00183627	0.0347048
APOC1	180.033	-1.16573	0.374413	-3.1135	0.00184884	0.0349049
IFITM2	228.68	-1.43609	0.461571	-3.11131	0.00186261	0.035127
CYFIP2	1623.67	0.549521	0.176686	3.11016	0.00186986	0.0352001
UEVLD	251.422	0.726374	0.233557	3.11006	0.00187051	0.0352001
FBXO16	68.2206	0.83497	0.268969	3.10434	0.00190707	0.0358496
ETV6	1077.45	0.512655	0.165173	3.10374	0.00191089	0.035883
EDN3	4.90756	3.9949	1.28792	3.10183	0.00192328	0.0360769
NRARP	562.899	-0.631691	0.203687	-3.10128	0.00192687	0.0361056
MYH4	6.97812	3.05807	0.986391	3.10026	0.0019335	0.0361912
TNRC6C-AS1	150.507	-0.88656	0.286013	-3.09972	0.00193705	0.0362189
KIAA1467	247.686	0.813575	0.262532	3.09896	0.00194201	0.0362552
RBM15B	5178.27	-0.670321	0.216317	-3.09879	0.00194313	0.0362552
SYNJ2BP	1347.46	0.78619	0.253932	3.09606	0.00196108	0.0365513
S100A4	568.658	-1.08785	0.351634	-3.09371	0.00197671	0.0368033
PABL_B-int:ERV1:LTR	392.293	-0.508561	0.164609	-3.08951	0.00200488	0.0372881
ATP6V0E1	939.292	0.578185	0.187577	3.08238	0.0020535	0.0381202
CTDNEP1	2583.29	-0.790665	0.256517	-3.08232	0.00205397	0.0381202
RP11-696N14.1	61.0574	1.01703	0.330088	3.0811	0.00206234	0.0382352
SRGAP3	23.7675	1.4749	0.479561	3.07553	0.00210131	0.0389165
ZAR1	256.225	0.781301	0.25425	3.07297	0.0021194	0.0392101
IFITM10	44.8905	-1.1598	0.377468	-3.07257	0.00212228	0.0392218
CFDP1	441.843	1.09862	0.358328	3.06596	0.00216971	0.0400562
RP5-1142A6.2	114.939	-0.877129	0.286214	-3.06459	0.0021797	0.0401982
FAM167A	880.293	0.582441	0.190151	3.06305	0.00219097	0.0403635
HDAC9	2498.26	-0.394951	0.128968	-3.06239	0.00219574	0.040409
LOC100130744	242.716	-0.870863	0.28444	-3.06167	0.00220103	0.0404639
HIST1H2BB	724.269	-0.891434	0.291417	-3.05897	0.00222101	0.0407884
CPD	2020.39	-0.516221	0.168972	-3.05506	0.00225014	0.0412801
CLCN4	362.052	0.7197	0.235756	3.05273	0.00226773	0.0414974
PCDHGC3	611.935	-0.615093	0.201462	-3.05315	0.00226451	0.0414974
WDR45B	2227.35	-0.524058	0.171679	-3.05255	0.00226909	0.0414974
MER34-int:ERV1:LTR	246.61	0.76274	0.249921	3.05192	0.00227383	0.0414974
PKDCC	42.893	1.11121	0.364096	3.05198	0.00227337	0.0414974
CCDC150	316.954	-0.58579	0.192043	-3.0503	0.00228613	0.0416411
VCL	4389.59	-0.646324	0.211892	-3.05026	0.00228646	0.0416411
ZSWIM7	216.096	0.603211	0.197924	3.04769	0.00230607	0.0419547
TMED2	2426.08	-0.677149	0.222275	-3.04644	0.00231566	0.0420854
ZNF667-AS1	444.089	0.684603	0.224755	3.046	0.00231906	0.0421036
AIFM3	21.7607	1.55545	0.510944	3.04426	0.00233254	0.0422462
GPC6	1782.88	-0.595026	0.195472	-3.04405	0.00233415	0.0422462
UTRN	138.667	0.932896	0.306408	3.04462	0.00232972	0.0422462
ADAMTS1	554.33	0.722476	0.237447	3.04268	0.00234483	0.0423478
LRRN4	697.707	-0.754606	0.24803	-3.0424	0.00234701	0.0423478
TMEM86A	153.691	0.647107	0.212684	3.04257	0.0023457	0.0423478
SLCO5A1	98.6157	-0.721745	0.237702	-3.03634	0.00239466	0.043163
GTSF1	57.1856	-1.26547	0.417274	-3.0327	0.00242379	0.0436332
UBE3C	4657.36	0.527635	0.173996	3.03246	0.00242573	0.0436332
LOC728392	655.64	0.579436	0.191372	3.0278	0.00246345	0.0442662
BCAP29	898.311	-0.504318	0.166651	-3.02619	0.00247659	0.0444568
ELOVL3	8.61027	2.16182	0.71454	3.02547	0.00248243	0.0444697
IRF2	380.122	0.666858	0.220437	3.02517	0.00248492	0.0444697
LINC00997	357.349	-0.55563	0.183662	-3.02528	0.00248401	0.0444697
SLC37A2	3.06968	-4.87426	1.61327	-3.02136	0.00251643	0.0449875
FBLN7	306.269	-1.09764	0.363385	-3.0206	0.00252274	0.0450131
NUP153	3897.2	-0.44081	0.145936	-3.02057	0.002523	0.0450131
KCNG1	621.241	0.670084	0.221913	3.01958	0.00253129	0.0451151
FOXO4	350.02	0.897447	0.297402	3.01762	0.00254764	0.0453604
PIK3C2G	5.96388	4.34839	1.44355	3.01228	0.00259294	0.0460734
PLCXD1	254.238	-0.73181	0.242933	-3.01239	0.00259195	0.0460734
ADAMTS9	1372.4	0.664485	0.220814	3.00925	0.00261894	0.0463942
CASP3	842.061	0.502829	0.167079	3.00953	0.0026165	0.0463942
NEBL	4.62237	3.91815	1.30183	3.00972	0.00261493	0.0463942
MCUR1	709.758	-0.572788	0.190384	-3.00859	0.00262459	0.0464472
CXCL16	136.385	-0.808113	0.268684	-3.00768	0.00263254	0.046541
SLC9A1	1534.33	-0.906452	0.301509	-3.00638	0.00264377	0.0466923
Charlie12:hAT-Charlie:DNA	67.1782	1.30321	0.433576	3.00574	0.00264939	0.0467445
FYCO1	1516.13	0.444955	0.148171	3.00299	0.00267345	0.0470743
PAK7	32.4267	1.19418	0.397658	3.00303	0.00267306	0.0470743
MYEF2	1226.46	1.0249	0.341442	3.00168	0.00268495	0.0472292
KCNC4	168.906	-1.26752	0.422637	-2.99907	0.00270809	0.0475885
ADAMTS6	225.831	0.753004	0.251544	2.99353	0.00275768	0.0483544
AMZ2P1	158.579	0.714832	0.238836	2.99298	0.00276271	0.0483544
RINL	168.711	-0.854515	0.28548	-2.99325	0.00276021	0.0483544
TNFRSF25	197.403	-0.962346	0.321475	-2.99353	0.00275766	0.0483544
KCNK15	52.0083	-1.55196	0.5192	-2.98913	0.00279774	0.0489185
TUBA1C	108.704	-0.78333	0.262155	-2.98804	0.0028077	0.0490438
CNPY4	557.232	0.622921	0.208594	2.98628	0.00282393	0.0492201
PCDHB8	221.458	0.850258	0.284729	2.9862	0.00282468	0.0492201
PDCD4-AS1	123.551	0.800845	0.268251	2.98543	0.00283184	0.0492201
STOM	19.8172	1.46344	0.49013	2.98582	0.00282815	0.0492201
TTC39C	424.157	0.619497	0.207491	2.98566	0.00282965	0.0492201
OPTN	512.421	0.764706	0.256247	2.98425	0.00284277	0.049361
ZNF853	1541.89	0.651953	0.218563	2.9829	0.00285529	0.0495293
GALNT16	243.21	0.738619	0.247715	2.98172	0.00286631	0.0495732
NEAT1	4188.77	0.692212	0.232131	2.98199	0.00286383	0.0495732
SHANK3	16.8842	-1.53576	0.515034	-2.98186	0.00286499	0.0495732
RFC3	635.451	-0.62869	0.211025	-2.97922	0.00288985	0.0499311
