# Supplementary material for: DDR2 signaling and mechanosensing orchestrate neuroblastoma cell fate through different transcriptome mechanisms
Source: FEBS Open Bio. 2024 Mar 27;14(5):867–82. doi: 10.1002/2211-5463.13798 (PMC11073507; doi:10.1002/2211-5463.13798)
Supplement: Supplementary file 5 — Table S4. Gene ontology analysis of the biological process of those downregulated DEGs in shDDR2 versus shCTRL cells cultured in 2 kPa substrate. [file FEB4-14-867-s005.xlsx]

## Sheet: Table S4
Talbe S4: Gene ontology analysis of the biological process of those down-regulated DEGs in shDDR2 versus shCTRL cells cultured in 2 kPa substrate
	ID	Description	GeneRatio	BgRatio	pvalue	p.adjust	qvalue	geneID	Count
GO:0140014	GO:0140014	mitotic nuclear division	90/1691	325/18903	4.4343e-23	2.62067e-19	2.29136e-19	TTN/PDGFB/TRIP13/ANLN/PTTG1/ESCO2/BUB1/MAD2L1/KIF18A/PRC1/CCNB1/SMARCA2/NCAPG/NUSAP1/CDC25C/KIF20B/AURKA/GEN1/FBXO5/CENPF/KNTC1/DLGAP5/BORA/BUB1B/NCAPH/SPAG5/CDCA2/PSMG2/MKI67/ZWILCH/KIF14/KIF2C/TTK/SMC4/EPS8/KIF23/BIRC5/SMARCA5/SMC2/KIF11/KIF4A/NUF2/MYBL2/BUB3/ESCO1/ANAPC1/SPC25/CHEK2/KIF2A/UBE2C/NEK6/CDCA5/PHF10/USP16/CDC20/PLK1/DSCC1/CEP192/KIF22/RCC1/PCID2/KIF18B/TPR/SMC3/PHIP/HECW2/REEP3/UBX…	90
GO:0007059	GO:0007059	chromosome segregation	98/1691	382/18903	2.44894e-22	6.53481e-19	5.71366e-19	TTN/TEX15/SYCP2/ANKLE1/TRIP13/PTTG1/ESCO2/BUB1/MAD2L1/CCNE1/KIF18A/PRC1/SKA3/CCNB1/SMARCA2/NCAPG/NUSAP1/CCNE2/ECT2/GEN1/FBXO5/PLSCR1/CENPF/KNTC1/FAM83D/NDC1/DLGAP5/BUB1B/FANCD2/TOP2A/NCAPH/SPAG5/CDCA2/NUP37/PSMG2/BRIP1/MKI67/ZWILCH/BRCA1/KIF14/KIF2C/TTK/SMC4/KIF23/BIRC5/SMARCA5/SMC2/KIF11/RMI1/KIF4A/NUF2/CENPW/BUB3/ESCO1/ANAPC1/SPC25/RGS14/UBE2C/HJURP/NEK6/CDCA5/PHF10/CDC20/PLK1/DSCC1/SKA1/KIF22/…	98
GO:0000280	GO:0000280	nuclear division	113/1691	481/18903	3.31716e-22	6.53481e-19	5.71366e-19	CYP26B1/TTN/PDGFB/TEX15/SYCP2/ANKLE1/TRIP13/ANLN/PTTG1/ESCO2/BUB1/ASPM/MAD2L1/BRCA2/CCNE1/KIF18A/PRC1/CCNB1/SMARCA2/NCAPG/NUSAP1/CCNE2/CDC25C/KIF20B/AURKA/GEN1/FBXO5/SYCP2L/CENPF/CCNB2/KNTC1/NDC1/DLGAP5/BORA/BUB1B/FANCD2/TOP2A/NCAPH/SPAG5/CDCA2/PSMG2/BRIP1/MKI67/ZWILCH/MSX1/KIF14/KIF2C/RAD54L/TTK/SMC4/EPS8/KIF23/CKS2/BIRC5/SMARCA5/SMC2/KIF11/RMI1/KIF4A/WNT5A/NUF2/MYBL2/BUB3/ESCO1/ANAPC1/SPC25/CHE…	113
GO:0000070	GO:0000070	mitotic sister chromatid segregation	67/1691	204/18903	6.32301e-22	9.34225e-19	8.16833e-19	TTN/TRIP13/PTTG1/ESCO2/BUB1/MAD2L1/KIF18A/PRC1/CCNB1/SMARCA2/NCAPG/NUSAP1/GEN1/FBXO5/CENPF/KNTC1/DLGAP5/BUB1B/NCAPH/SPAG5/PSMG2/ZWILCH/KIF14/KIF2C/TTK/SMC4/KIF23/BIRC5/SMARCA5/SMC2/KIF11/KIF4A/NUF2/BUB3/ESCO1/ANAPC1/SPC25/UBE2C/NEK6/CDCA5/PHF10/CDC20/PLK1/DSCC1/KIF22/PCID2/KIF18B/TPR/SMC3/HECW2/PDS5B/AURKB/KNSTRN/ACTL6A/ZNF207/NCAPD2/WRAP73/RACGAP1/KIFC1/PDS5A/SEH1L/NCAPD3/RB1/CDK5RAP2/ANAPC5/ARI…	67
GO:0044772	GO:0044772	mitotic cell cycle phase transition	111/1691	473/18903	8.63556e-22	1.02072e-18	8.92463e-19	MYO16/DDR2/INHBA/CDK1/TRIP13/ANLN/FHL1/BUB1/MAD2L1/CCNE1/CCNB1/ATAD5/SMARCA2/STIL/CTDSP1/CKS1B/CCNE2/CDC25C/AURKA/DTL/GEN1/FBXO5/CENPF/TICRR/CCNB2/KNTC1/RPL26/DLGAP5/BUB1B/ORC1/ARPP19/SASS6/PSMG2/IQGAP3/ZWILCH/BRCA1/KIF14/WEE1/TTK/PPP6C/CCNA2/EPS8/FOXM1/RNASEH2B/CKS2/RRM2/BIRC5/CCNO/BCAT1/NUF2/E2F7/BUB3/ANAPC1/CCNJ/BARD1/CCNY/CENPJ/CUL1/SPC25/CHEK2/RBBP8/RRM1/PKIA/DBF4/UBE2C/GTSE1/MELK/NEK6/CDCA5…	111
GO:0006260	GO:0006260	DNA replication	80/1691	286/18903	6.05955e-21	5.96866e-18	5.21865e-18	BCAR3/CDK1/ORC6/ZNF365/ESCO2/RBMS1/MMS22L/BRCA2/CCNE1/ATAD5/POLE2/RFC5/GINS3/CCNE2/RFC3/DTL/GEN1/FBXO5/TICRR/MCM4/REV3L/ORC1/PCNA/PRIM2/RPA3/E2F8/GMNN/MCM5/MCM8/BRCA1/SETMAR/MCM10/CCNA2/RNASEH2A/RRM2/SMARCA5/RMI1/PIF1/E2F7/ESCO1/ING5/BARD1/REV1/DNA2/RBBP8/POLQ/RRM1/DBF4/ORC3/MCM3/ZBTB38/ZRANB3/CHAF1B/DSCC1/POLE3/ORC4/ATR/RFC1/SMC3/GINS2/GINS4/JADE2/TOPBP1/MCM6/MCM2/POLE/RBBP7/BLM/CHEK1/ACTL6A/USP…	80
GO:0000819	GO:0000819	sister chromatid segregation	70/1691	239/18903	1.08085e-19	9.12549e-17	7.97881e-17	TTN/TRIP13/PTTG1/ESCO2/BUB1/MAD2L1/KIF18A/PRC1/CCNB1/SMARCA2/NCAPG/NUSAP1/GEN1/FBXO5/CENPF/KNTC1/DLGAP5/BUB1B/TOP2A/NCAPH/SPAG5/PSMG2/ZWILCH/KIF14/KIF2C/TTK/SMC4/KIF23/BIRC5/SMARCA5/SMC2/KIF11/KIF4A/NUF2/BUB3/ESCO1/ANAPC1/SPC25/UBE2C/NEK6/CDCA5/PHF10/CDC20/PLK1/DSCC1/KIF22/PCID2/KIF18B/TPR/SMC3/HECW2/PHB2/PDS5B/AURKB/KNSTRN/ACTL6A/ZNF207/NCAPD2/WRAP73/RACGAP1/KIFC1/PDS5A/SEH1L/NCAPD3/RB1/MCMBP/CD…	70
GO:0098813	GO:0098813	nuclear chromosome segregation	82/1691	321/18903	9.27233e-19	6.84993e-16	5.98919e-16	TTN/TEX15/SYCP2/ANKLE1/TRIP13/PTTG1/ESCO2/BUB1/MAD2L1/CCNE1/KIF18A/PRC1/CCNB1/SMARCA2/NCAPG/NUSAP1/CCNE2/ECT2/GEN1/FBXO5/CENPF/KNTC1/FAM83D/NDC1/DLGAP5/BUB1B/FANCD2/TOP2A/NCAPH/SPAG5/PSMG2/BRIP1/ZWILCH/KIF14/KIF2C/TTK/SMC4/KIF23/BIRC5/SMARCA5/SMC2/KIF11/RMI1/KIF4A/NUF2/BUB3/ESCO1/ANAPC1/SPC25/UBE2C/NEK6/CDCA5/PHF10/CDC20/PLK1/DSCC1/KIF22/PCID2/KIF18B/TPR/SMC3/HECW2/PHB2/SUN1/PDS5B/AURKB/KNSTRN/AC…	82
GO:0006261	GO:0006261	DNA-templated DNA replication	54/1691	166/18903	1.01116e-17	6.63995e-15	5.80559e-15	ORC6/ZNF365/MMS22L/BRCA2/CCNE1/ATAD5/POLE2/RFC5/GINS3/CCNE2/RFC3/GEN1/FBXO5/TICRR/MCM4/REV3L/ORC1/PCNA/PRIM2/E2F8/GMNN/MCM5/MCM8/BRCA1/SETMAR/MCM10/E2F7/BARD1/DNA2/RBBP8/POLQ/RRM1/DBF4/ORC3/MCM3/ZRANB3/DSCC1/POLE3/ORC4/ATR/RFC1/GINS2/GINS4/TOPBP1/MCM6/MCM2/POLE/BLM/WRNIP1/BAZ1A/CDK2/DDX21/MCMBP/MCM7	54
GO:1901987	GO:1901987	regulation of cell cycle phase transition	99/1691	453/18903	2.77957e-17	1.64273e-14	1.43631e-14	MYO16/DDR2/INHBA/CDK1/TRIP13/ANLN/FHL1/BUB1/MAD2L1/BRCA2/CCNB1/ATAD5/SMARCA2/STIL/ATF2/CTDSP1/CDC25C/AURKA/DTL/CLOCK/GEN1/FBXO5/CENPF/TICRR/KNTC1/FAM83D/RPL26/DLGAP5/BUB1B/ORC1/SASS6/FANCD2/PSMG2/BRIP1/ZWILCH/BRCA1/SETMAR/KIF14/WEE1/TTK/PBK/RNASEH2B/RRM2/BIRC5/NUF2/E2F7/BUB3/BARD1/CENPJ/SPC25/CHEK2/DNA2/RBBP8/RRM1/PKIA/DBF4/UBE2C/GTSE1/NEK6/CDCA5/INTS7/PLRG1/PHF10/WDR76/RBL2/CDC20/PLK1/PCID2/TERT…	99
GO:0000075	GO:0000075	cell cycle checkpoint signaling	55/1691	186/18903	5.82114e-16	3.12754e-13	2.73454e-13	CDK1/TRIP13/BUB1/MAD2L1/BRCA2/CCNB1/ATF2/DTL/CLOCK/GEN1/CENPF/TICRR/KNTC1/RPL26/BUB1B/ORC1/FANCD2/PSMG2/BRIP1/ZWILCH/BRCA1/SETMAR/TTK/PBK/RNASEH2B/BIRC5/NUF2/BUB3/BARD1/SPC25/CHEK2/DNA2/RBBP8/GTSE1/INTS7/WDR76/CDC20/PLK1/PCID2/ATR/TPR/NAE1/AURKB/TOPBP1/CLSPN/BLM/CHEK1/ZNF207/RHNO1/RINT1/CDK2/CDC5L/CDK5RAP2/PRKDC/EIF2AK4	55
GO:1901990	GO:1901990	regulation of mitotic cell cycle phase transition	81/1691	354/18903	1.51566e-15	7.46465e-13	6.52666e-13	MYO16/DDR2/INHBA/CDK1/TRIP13/ANLN/FHL1/BUB1/MAD2L1/CCNB1/ATAD5/SMARCA2/STIL/CTDSP1/CDC25C/AURKA/DTL/GEN1/FBXO5/CENPF/TICRR/KNTC1/RPL26/DLGAP5/BUB1B/ORC1/SASS6/PSMG2/ZWILCH/BRCA1/KIF14/WEE1/TTK/RNASEH2B/RRM2/BIRC5/NUF2/E2F7/BUB3/BARD1/CENPJ/SPC25/CHEK2/RBBP8/RRM1/PKIA/UBE2C/GTSE1/NEK6/CDCA5/PLRG1/PHF10/RBL2/CDC20/PLK1/PCID2/TERT/ID2/TPR/NAE1/APPL2/HECW2/PHB2/AURKB/TOPBP1/CLSPN/BLM/CHEK1/ACTL6A/ZNF…	81
GO:1905818	GO:1905818	regulation of chromosome separation	40/1691	111/18903	3.42162e-15	1.55552e-12	1.36006e-12	TRIP13/PTTG1/BUB1/MAD2L1/CCNB1/SMARCA2/NCAPG/GEN1/FBXO5/PLSCR1/CENPF/KNTC1/DLGAP5/BUB1B/NCAPH/PSMG2/ZWILCH/TTK/SMC4/BIRC5/SMC2/NUF2/BUB3/ANAPC1/SPC25/UBE2C/NEK6/PHF10/CDC20/PLK1/PCID2/TPR/HECW2/AURKB/ACTL6A/ZNF207/RB1/CDK5RAP2/ANAPC5/ARID2	40
GO:0051983	GO:0051983	regulation of chromosome segregation	44/1691	132/18903	3.90898e-15	1.65015e-12	1.44279e-12	TRIP13/PTTG1/BUB1/MAD2L1/CCNB1/SMARCA2/NCAPG/GEN1/FBXO5/PLSCR1/CENPF/KNTC1/DLGAP5/BUB1B/NCAPH/CDCA2/PSMG2/MKI67/ZWILCH/KIF2C/TTK/SMC4/BIRC5/SMC2/NUF2/BUB3/ANAPC1/SPC25/UBE2C/NEK6/PHF10/CDC20/PLK1/PCID2/TPR/HECW2/RAD18/AURKB/ACTL6A/ZNF207/RB1/CDK5RAP2/ANAPC5/ARID2	44
GO:0140694	GO:0140694	non-membrane-bounded organelle assembly	84/1691	386/18903	9.75207e-15	3.70516e-12	3.23958e-12	TTN/OBSCN/PRKAA2/FHOD3/ANLN/ASPM/PLK4/RNF4/PRC1/STIL/CEP152/AURKA/FBXO5/CENPF/CCNB2/KNTC1/DLGAP5/PLS1/CEP76/C9orf72/MYLK3/ASAP1/SASS6/SPAG5/EIF2A/BRCA1/KIF23/RPS27/NKX2-5/BIRC5/KIF11/HAUS6/KIF4A/CENPW/PRRC2C/MYBL2/WDR62/CENPJ/CHEK2/KIF2A/ACTG1/NIP7/NEK6/ALMS1/CDC20/PLK1/CEP192/FARP2/RCC1/RPF2/TPR/SMC3/BRIX1/MRPS2/TIA1/RTTN/AURKB/CNOT1/CENPN/KIF15/TPX2/ZNF207/SBDS/LSM4/CLASP2/CCP110/WRAP73/YTHDF3/…	84
GO:1901988	GO:1901988	negative regulation of cell cycle phase transition	67/1691	272/18903	1.00309e-14	3.70516e-12	3.23958e-12	MYO16/INHBA/CDK1/TRIP13/FHL1/BUB1/MAD2L1/BRCA2/CCNB1/ATF2/CTDSP1/DTL/CLOCK/GEN1/FBXO5/CENPF/TICRR/KNTC1/RPL26/BUB1B/ORC1/FANCD2/PSMG2/BRIP1/ZWILCH/BRCA1/SETMAR/WEE1/TTK/PBK/RNASEH2B/BIRC5/NUF2/E2F7/BUB3/BARD1/SPC25/CHEK2/DNA2/RBBP8/GTSE1/INTS7/WDR76/RBL2/CDC20/PLK1/PCID2/ATR/TPR/NAE1/APBB2/AURKB/TOPBP1/CLSPN/BLM/CHEK1/ZNF207/RBL1/RHNO1/CTDSPL/RINT1/CDK2/RB1/CDC5L/CDK5RAP2/PRKDC/EIF2AK4	67
GO:0051304	GO:0051304	chromosome separation	43/1691	135/18903	4.94582e-14	1.7194e-11	1.50334e-11	ANKLE1/TRIP13/PTTG1/BUB1/MAD2L1/CCNB1/SMARCA2/NCAPG/GEN1/FBXO5/PLSCR1/CENPF/KNTC1/DLGAP5/BUB1B/TOP2A/NCAPH/PSMG2/ZWILCH/TTK/SMC4/BIRC5/SMC2/RMI1/NUF2/BUB3/ANAPC1/SPC25/UBE2C/NEK6/PHF10/CDC20/PLK1/PCID2/TPR/HECW2/AURKB/ACTL6A/ZNF207/RB1/CDK5RAP2/ANAPC5/ARID2	43
GO:0007093	GO:0007093	mitotic cell cycle checkpoint signaling	44/1691	141/18903	5.73179e-14	1.88194e-11	1.64546e-11	CDK1/TRIP13/BUB1/MAD2L1/CCNB1/ATF2/DTL/GEN1/CENPF/TICRR/KNTC1/RPL26/BUB1B/ORC1/FANCD2/PSMG2/ZWILCH/BRCA1/SETMAR/TTK/PBK/BIRC5/NUF2/BUB3/BARD1/SPC25/CHEK2/RBBP8/GTSE1/CDC20/PLK1/PCID2/TPR/NAE1/AURKB/TOPBP1/CLSPN/BLM/CHEK1/ZNF207/RINT1/CDK2/CDK5RAP2/PRKDC	44
GO:0006275	GO:0006275	regulation of DNA replication	43/1691	136/18903	6.6154e-14	2.05774e-11	1.79917e-11	BCAR3/CDK1/ESCO2/BRCA2/ATAD5/RFC5/GINS3/RFC3/FBXO5/TICRR/MCM4/PCNA/E2F8/GMNN/MCM5/CCNA2/SMARCA5/E2F7/ESCO1/ING5/DNA2/DBF4/ORC3/MCM3/ZBTB38/ZRANB3/DSCC1/POLE3/ATR/SMC3/GINS2/GINS4/JADE2/MCM6/MCM2/BLM/ACTL6A/USP37/WRNIP1/PDS5A/BAZ1A/CDK2/MCM7	43
GO:0010948	GO:0010948	negative regulation of cell cycle process	72/1691	318/18903	1.01574e-13	2.97331e-11	2.5997e-11	MYO16/INHBA/CDK1/TRIP13/PTTG1/FHL1/BUB1/MAD2L1/BRCA2/CCNB1/ATF2/CTDSP1/DTL/CLOCK/GEN1/FBXO5/CENPF/TICRR/KNTC1/RPL26/BUB1B/ORC1/E2F8/FANCD2/PSMG2/BRIP1/ZWILCH/BRCA1/SETMAR/WEE1/TTK/PBK/RNASEH2B/BIRC5/SMARCA5/NUF2/E2F7/BUB3/BARD1/SPC25/CHEK2/DNA2/RBBP8/GTSE1/INTS7/WDR76/RBL2/CDC20/PLK1/PCID2/ATR/TPR/NAE1/APBB2/AURKB/TOPBP1/CLSPN/BLM/CHEK1/ZNF207/RBL1/RHNO1/CCP110/CTDSPL/RINT1/CCNF/CDK2/RB1/CDC5L/CD…	72
GO:0033044	GO:0033044	regulation of chromosome organization	62/1691	252/18903	1.05651e-13	2.97331e-11	2.5997e-11	TRIP13/PTTG1/BUB1/MAD2L1/RNF4/CCNB1/SMARCA2/NCAPG/GEN1/FBXO5/CENPF/KNTC1/DLGAP5/BUB1B/TOP2A/NCAPH/CENPV/PSMG2/ZWILCH/SETMAR/TTK/SMC4/BIRC5/SMARCA5/SMC2/PIF1/NUF2/BUB3/ANAPC1/SPC25/UBE2C/CCT8/DHX36/MAPK1/NEK6/CDCA5/PHF10/CDC20/PLK1/PCID2/ATR/TPR/HECW2/AURKB/MCM2/CCT6A/ACTL6A/ZNF207/NCAPD2/GNL3L/TCP1/SIN3A/MAP3K4/CDK2/ATF7IP/DCP2/RB1/EXOSC10/CDK5RAP2/ANAPC5/CCT2/ARID2	62
GO:0010965	GO:0010965	regulation of mitotic sister chromatid separation	35/1691	98/18903	2.46101e-13	6.61117e-11	5.78043e-11	TRIP13/PTTG1/BUB1/MAD2L1/CCNB1/SMARCA2/GEN1/FBXO5/CENPF/KNTC1/DLGAP5/BUB1B/PSMG2/ZWILCH/TTK/BIRC5/NUF2/BUB3/ANAPC1/SPC25/UBE2C/NEK6/PHF10/CDC20/PLK1/PCID2/TPR/HECW2/AURKB/ACTL6A/ZNF207/RB1/CDK5RAP2/ANAPC5/ARID2	35
GO:0007091	GO:0007091	metaphase/anaphase transition of mitotic cell cycle	34/1691	95/18903	5.028e-13	1.29198e-10	1.12963e-10	TRIP13/BUB1/MAD2L1/CCNB1/SMARCA2/GEN1/FBXO5/CENPF/KNTC1/DLGAP5/BUB1B/PSMG2/ZWILCH/TTK/BIRC5/NUF2/BUB3/ANAPC1/SPC25/UBE2C/NEK6/PHF10/CDC20/PLK1/PCID2/TPR/HECW2/AURKB/ACTL6A/ZNF207/RB1/CDK5RAP2/ANAPC5/ARID2	34
GO:0051306	GO:0051306	mitotic sister chromatid separation	35/1691	101/18903	6.86261e-13	1.68992e-10	1.47757e-10	TRIP13/PTTG1/BUB1/MAD2L1/CCNB1/SMARCA2/GEN1/FBXO5/CENPF/KNTC1/DLGAP5/BUB1B/PSMG2/ZWILCH/TTK/BIRC5/NUF2/BUB3/ANAPC1/SPC25/UBE2C/NEK6/PHF10/CDC20/PLK1/PCID2/TPR/HECW2/AURKB/ACTL6A/ZNF207/RB1/CDK5RAP2/ANAPC5/ARID2	35
GO:0030071	GO:0030071	regulation of mitotic metaphase/anaphase transition	33/1691	92/18903	1.02706e-12	2.42796e-10	2.12287e-10	TRIP13/BUB1/MAD2L1/CCNB1/SMARCA2/GEN1/FBXO5/CENPF/KNTC1/DLGAP5/BUB1B/PSMG2/ZWILCH/TTK/BIRC5/NUF2/BUB3/SPC25/UBE2C/NEK6/PHF10/CDC20/PLK1/PCID2/TPR/HECW2/AURKB/ACTL6A/ZNF207/RB1/CDK5RAP2/ANAPC5/ARID2	33
GO:1901991	GO:1901991	negative regulation of mitotic cell cycle phase transition	51/1691	194/18903	1.08389e-12	2.46376e-10	2.15417e-10	MYO16/INHBA/CDK1/TRIP13/FHL1/BUB1/MAD2L1/CCNB1/CTDSP1/DTL/GEN1/FBXO5/CENPF/TICRR/KNTC1/RPL26/BUB1B/ORC1/PSMG2/ZWILCH/BRCA1/WEE1/TTK/BIRC5/NUF2/E2F7/BUB3/BARD1/SPC25/CHEK2/RBBP8/GTSE1/RBL2/CDC20/PLK1/PCID2/TPR/NAE1/AURKB/TOPBP1/CLSPN/BLM/CHEK1/ZNF207/RBL1/CTDSPL/RINT1/CDK2/RB1/CDK5RAP2/PRKDC	51
GO:0033046	GO:0033046	negative regulation of sister chromatid segregation	24/1691	51/18903	1.25214e-12	2.46754e-10	2.15748e-10	TRIP13/PTTG1/BUB1/MAD2L1/CCNB1/GEN1/FBXO5/CENPF/KNTC1/BUB1B/PSMG2/ZWILCH/TTK/BIRC5/NUF2/BUB3/SPC25/CDC20/PLK1/PCID2/TPR/AURKB/ZNF207/CDK5RAP2	24
GO:0033048	GO:0033048	negative regulation of mitotic sister chromatid segregation	24/1691	51/18903	1.25214e-12	2.46754e-10	2.15748e-10	TRIP13/PTTG1/BUB1/MAD2L1/CCNB1/GEN1/FBXO5/CENPF/KNTC1/BUB1B/PSMG2/ZWILCH/TTK/BIRC5/NUF2/BUB3/SPC25/CDC20/PLK1/PCID2/TPR/AURKB/ZNF207/CDK5RAP2	24
GO:2000816	GO:2000816	negative regulation of mitotic sister chromatid separation	24/1691	51/18903	1.25214e-12	2.46754e-10	2.15748e-10	TRIP13/PTTG1/BUB1/MAD2L1/CCNB1/GEN1/FBXO5/CENPF/KNTC1/BUB1B/PSMG2/ZWILCH/TTK/BIRC5/NUF2/BUB3/SPC25/CDC20/PLK1/PCID2/TPR/AURKB/ZNF207/CDK5RAP2	24
GO:0045786	GO:0045786	negative regulation of cell cycle	82/1691	405/18903	1.25256e-12	2.46754e-10	2.15748e-10	MYO16/INHBA/CDK1/HOXD10/TRIP13/PTTG1/FHL1/BUB1/MAD2L1/NUPR1/BRCA2/PTGS2/CCNB1/ATF2/CTDSP1/DTL/CLOCK/GEN1/FBXO5/CENPF/TICRR/KNTC1/RPL26/BUB1B/ORC1/E2F8/GMNN/FANCD2/PSMG2/BRIP1/ZWILCH/BRCA1/SETMAR/SIRT1/WEE1/TTK/PBK/RNASEH2B/BIRC5/SMARCA5/NUF2/E2F7/BUB3/BARD1/SPC25/CHEK2/DNA2/RBBP8/FZD3/GTSE1/INTS7/WDR76/RBL2/BTG3/CDC20/PLK1/PCID2/ATR/IPO5/TPR/NAE1/APBB2/AURKB/TOPBP1/CLSPN/BLM/CHEK1/ZNF207/RBL1/RHN…	82
GO:0044784	GO:0044784	metaphase/anaphase transition of cell cycle	34/1691	98/18903	1.40562e-12	2.67976e-10	2.34303e-10	TRIP13/BUB1/MAD2L1/CCNB1/SMARCA2/GEN1/FBXO5/CENPF/KNTC1/DLGAP5/BUB1B/PSMG2/ZWILCH/TTK/BIRC5/NUF2/BUB3/ANAPC1/SPC25/UBE2C/NEK6/PHF10/CDC20/PLK1/PCID2/TPR/HECW2/AURKB/ACTL6A/ZNF207/RB1/CDK5RAP2/ANAPC5/ARID2	34
GO:0045841	GO:0045841	negative regulation of mitotic metaphase/anaphase transition	23/1691	48/18903	2.28737e-12	4.22449e-10	3.69366e-10	TRIP13/BUB1/MAD2L1/CCNB1/GEN1/FBXO5/CENPF/KNTC1/BUB1B/PSMG2/ZWILCH/TTK/BIRC5/NUF2/BUB3/SPC25/CDC20/PLK1/PCID2/TPR/AURKB/ZNF207/CDK5RAP2	23
GO:1902099	GO:1902099	regulation of metaphase/anaphase transition of cell cycle	33/1691	95/18903	2.87899e-12	5.15601e-10	4.50812e-10	TRIP13/BUB1/MAD2L1/CCNB1/SMARCA2/GEN1/FBXO5/CENPF/KNTC1/DLGAP5/BUB1B/PSMG2/ZWILCH/TTK/BIRC5/NUF2/BUB3/SPC25/UBE2C/NEK6/PHF10/CDC20/PLK1/PCID2/TPR/HECW2/AURKB/ACTL6A/ZNF207/RB1/CDK5RAP2/ANAPC5/ARID2	33
GO:0007052	GO:0007052	mitotic spindle organization	40/1691	133/18903	2.98632e-12	5.19093e-10	4.53865e-10	TACC2/PRC1/CCNB1/STIL/AURKA/DLGAP5/BORA/SASS6/TTK/KIF23/EML1/BIRC5/KIF11/KIF4A/NUF2/MYBL2/WDR62/CENPJ/SPC25/CHEK2/KIF2A/NEK6/CKAP5/CDC20/PLK1/CEP192/RCC1/TPR/SMC3/GNAI1/AURKB/KIF15/TPX2/ZNF207/SBDS/CLASP2/WRAP73/RACGAP1/KIFC1/RAN	40
GO:0051985	GO:0051985	negative regulation of chromosome segregation	24/1691	53/18903	3.56194e-12	5.84752e-10	5.11274e-10	TRIP13/PTTG1/BUB1/MAD2L1/CCNB1/GEN1/FBXO5/CENPF/KNTC1/BUB1B/PSMG2/ZWILCH/TTK/BIRC5/NUF2/BUB3/SPC25/CDC20/PLK1/PCID2/TPR/AURKB/ZNF207/CDK5RAP2	24
GO:1905819	GO:1905819	negative regulation of chromosome separation	24/1691	53/18903	3.56194e-12	5.84752e-10	5.11274e-10	TRIP13/PTTG1/BUB1/MAD2L1/CCNB1/GEN1/FBXO5/CENPF/KNTC1/BUB1B/PSMG2/ZWILCH/TTK/BIRC5/NUF2/BUB3/SPC25/CDC20/PLK1/PCID2/TPR/AURKB/ZNF207/CDK5RAP2	24
GO:1902850	GO:1902850	microtubule cytoskeleton organization involved in mitosis	45/1691	163/18903	3.7027e-12	5.91431e-10	5.17113e-10	TACC2/MAD2L1/PRC1/CCNB1/STIL/NUSAP1/AURKA/DLGAP5/BORA/SASS6/TTK/KIF23/EML1/BIRC5/KIF11/KIF4A/NUF2/MYBL2/WDR62/CENPJ/SPC25/CHEK2/KIF2A/DYNLT1/NEK6/CKAP5/CDC20/PLK1/CEP192/RCC1/TPR/SMC3/UBXN2B/GNAI1/AURKB/KIF15/TPX2/ZNF207/SBDS/CLASP2/WRAP73/RACGAP1/KIFC1/CDK5RAP2/RAN	45
GO:0045930	GO:0045930	negative regulation of mitotic cell cycle	58/1691	246/18903	4.42479e-12	6.88172e-10	6.01698e-10	MYO16/INHBA/CDK1/TRIP13/FHL1/BUB1/MAD2L1/CCNB1/ATF2/CTDSP1/DTL/GEN1/FBXO5/CENPF/TICRR/KNTC1/RPL26/BUB1B/ORC1/FANCD2/PSMG2/ZWILCH/BRCA1/SETMAR/WEE1/TTK/PBK/BIRC5/NUF2/E2F7/BUB3/BARD1/SPC25/CHEK2/RBBP8/FZD3/GTSE1/RBL2/BTG3/CDC20/PLK1/PCID2/TPR/NAE1/AURKB/TOPBP1/CLSPN/BLM/CHEK1/ZNF207/RBL1/FOXC1/CTDSPL/RINT1/CDK2/RB1/CDK5RAP2/PRKDC	58
GO:0033045	GO:0033045	regulation of sister chromatid segregation	35/1691	107/18903	4.65465e-12	7.05359e-10	6.16726e-10	TRIP13/PTTG1/BUB1/MAD2L1/CCNB1/SMARCA2/GEN1/FBXO5/CENPF/KNTC1/DLGAP5/BUB1B/PSMG2/ZWILCH/TTK/BIRC5/NUF2/BUB3/ANAPC1/SPC25/UBE2C/NEK6/PHF10/CDC20/PLK1/PCID2/TPR/HECW2/AURKB/ACTL6A/ZNF207/RB1/CDK5RAP2/ANAPC5/ARID2	35
GO:0007088	GO:0007088	regulation of mitotic nuclear division	37/1691	118/18903	4.84714e-12	7.16165e-10	6.26174e-10	PDGFB/TRIP13/BUB1/MAD2L1/CCNB1/NUSAP1/CDC25C/KIF20B/AURKA/GEN1/FBXO5/CENPF/KNTC1/DLGAP5/BORA/BUB1B/CDCA2/PSMG2/MKI67/ZWILCH/TTK/BIRC5/NUF2/BUB3/SPC25/CDC20/PLK1/RCC1/PCID2/TPR/PHIP/AURKB/CHEK1/ZNF207/RB1/CDK5RAP2/ANAPC5	37
GO:1902100	GO:1902100	negative regulation of metaphase/anaphase transition of cell cycle	23/1691	50/18903	6.6924e-12	9.43628e-10	8.25055e-10	TRIP13/BUB1/MAD2L1/CCNB1/GEN1/FBXO5/CENPF/KNTC1/BUB1B/PSMG2/ZWILCH/TTK/BIRC5/NUF2/BUB3/SPC25/CDC20/PLK1/PCID2/TPR/AURKB/ZNF207/CDK5RAP2	23
GO:0006270	GO:0006270	DNA replication initiation	20/1691	38/18903	6.70599e-12	9.43628e-10	8.25055e-10	ORC6/CCNE1/GINS3/CCNE2/TICRR/MCM4/ORC1/PRIM2/GMNN/MCM5/MCM10/ORC3/MCM3/ORC4/TOPBP1/MCM6/MCM2/WRNIP1/CDK2/MCM7	20
GO:0007094	GO:0007094	mitotic spindle assembly checkpoint signaling	22/1691	46/18903	7.22768e-12	9.49236e-10	8.29958e-10	TRIP13/BUB1/MAD2L1/CCNB1/GEN1/CENPF/KNTC1/BUB1B/PSMG2/ZWILCH/TTK/BIRC5/NUF2/BUB3/SPC25/CDC20/PLK1/PCID2/TPR/AURKB/ZNF207/CDK5RAP2	22
GO:0071173	GO:0071173	spindle assembly checkpoint signaling	22/1691	46/18903	7.22768e-12	9.49236e-10	8.29958e-10	TRIP13/BUB1/MAD2L1/CCNB1/GEN1/CENPF/KNTC1/BUB1B/PSMG2/ZWILCH/TTK/BIRC5/NUF2/BUB3/SPC25/CDC20/PLK1/PCID2/TPR/AURKB/ZNF207/CDK5RAP2	22
GO:0071174	GO:0071174	mitotic spindle checkpoint signaling	22/1691	46/18903	7.22768e-12	9.49236e-10	8.29958e-10	TRIP13/BUB1/MAD2L1/CCNB1/GEN1/CENPF/KNTC1/BUB1B/PSMG2/ZWILCH/TTK/BIRC5/NUF2/BUB3/SPC25/CDC20/PLK1/PCID2/TPR/AURKB/ZNF207/CDK5RAP2	22
GO:0031577	GO:0031577	spindle checkpoint signaling	22/1691	47/18903	1.2443e-11	1.59866e-09	1.39777e-09	TRIP13/BUB1/MAD2L1/CCNB1/GEN1/CENPF/KNTC1/BUB1B/PSMG2/ZWILCH/TTK/BIRC5/NUF2/BUB3/SPC25/CDC20/PLK1/PCID2/TPR/AURKB/ZNF207/CDK5RAP2	22
GO:0006913	GO:0006913	nucleocytoplasmic transport	69/1691	329/18903	1.46496e-11	1.80373e-09	1.57708e-09	NUP210/ANKLE1/CDK1/TRAF3IP2/NXT2/PRKCD/PTGS2/STK3/POM121C/ATF2/SDAD1/ECT2/DDX39A/NDC1/NUP155/CSE1L/AHCTF1/FAM53A/RANBP17/NUP37/NUP160/SMURF1/BAG3/NEDD4/NUP153/ANP32A/NUP35/BARD1/PRICKLE1/HSP90AA1/RGS14/PKIA/NUP85/NUP107/XPO1/XPO4/IPO11/CTDSPL2/RBM15B/AGFG1/NUP205/ABCE1/KPNA2/PCID2/IPO5/NUP188/TPR/NUP98/NRDE2/APPL2/ELAVL1/PHB2/SPG11/FAM53B/IPO7/CBLB/SRSF3/NF1/NCBP1/XPO7/SEH1L/NUP93/XPOT/XPO5/RAN/R…	69
GO:0051169	GO:0051169	nuclear transport	69/1691	329/18903	1.46496e-11	1.80373e-09	1.57708e-09	NUP210/ANKLE1/CDK1/TRAF3IP2/NXT2/PRKCD/PTGS2/STK3/POM121C/ATF2/SDAD1/ECT2/DDX39A/NDC1/NUP155/CSE1L/AHCTF1/FAM53A/RANBP17/NUP37/NUP160/SMURF1/BAG3/NEDD4/NUP153/ANP32A/NUP35/BARD1/PRICKLE1/HSP90AA1/RGS14/PKIA/NUP85/NUP107/XPO1/XPO4/IPO11/CTDSPL2/RBM15B/AGFG1/NUP205/ABCE1/KPNA2/PCID2/IPO5/NUP188/TPR/NUP98/NRDE2/APPL2/ELAVL1/PHB2/SPG11/FAM53B/IPO7/CBLB/SRSF3/NF1/NCBP1/XPO7/SEH1L/NUP93/XPOT/XPO5/RAN/R…	69
GO:0033047	GO:0033047	regulation of mitotic sister chromatid segregation	24/1691	56/18903	1.52758e-11	1.8056e-09	1.57872e-09	TRIP13/PTTG1/BUB1/MAD2L1/CCNB1/GEN1/FBXO5/CENPF/KNTC1/BUB1B/PSMG2/ZWILCH/TTK/BIRC5/NUF2/BUB3/SPC25/CDC20/PLK1/PCID2/TPR/AURKB/ZNF207/CDK5RAP2	24
GO:0045839	GO:0045839	negative regulation of mitotic nuclear division	24/1691	56/18903	1.52758e-11	1.8056e-09	1.57872e-09	TRIP13/BUB1/MAD2L1/CCNB1/GEN1/FBXO5/CENPF/KNTC1/BUB1B/PSMG2/ZWILCH/TTK/BIRC5/NUF2/BUB3/SPC25/CDC20/PLK1/PCID2/TPR/AURKB/CHEK1/ZNF207/CDK5RAP2	24
GO:0007051	GO:0007051	spindle organization	49/1691	195/18903	1.78314e-11	2.06634e-09	1.80669e-09	TACC2/ASPM/RNF4/PRC1/CCNB1/STIL/AURKA/FBXO5/CCNB2/DLGAP5/BORA/SASS6/SPAG5/AUNIP/TTK/KIF23/EML1/BIRC5/KIF11/HAUS6/KIF4A/NUF2/MYBL2/WDR62/CENPJ/SPC25/CHEK2/KIF2A/RGS14/NEK6/CKAP5/CDC20/PLK1/CEP192/RCC1/TPR/SMC3/GNAI1/AURKB/KNSTRN/KIF15/TPX2/ZNF207/SBDS/CLASP2/WRAP73/RACGAP1/KIFC1/RAN	49
GO:0090329	GO:0090329	regulation of DNA-templated DNA replication	24/1691	57/18903	2.41571e-11	2.74555e-09	2.40055e-09	BRCA2/RFC5/GINS3/RFC3/FBXO5/TICRR/MCM4/PCNA/E2F8/GMNN/MCM5/E2F7/DBF4/MCM3/ZRANB3/DSCC1/GINS2/GINS4/MCM6/MCM2/BLM/WRNIP1/CDK2/MCM7	24
GO:2001251	GO:2001251	negative regulation of chromosome organization	32/1691	97/18903	2.95111e-11	3.29077e-09	2.87726e-09	TRIP13/PTTG1/BUB1/MAD2L1/CCNB1/GEN1/FBXO5/CENPF/KNTC1/BUB1B/TOP2A/PSMG2/ZWILCH/SETMAR/TTK/BIRC5/SMARCA5/PIF1/NUF2/BUB3/SPC25/CDC20/PLK1/PCID2/TPR/AURKB/MCM2/ZNF207/GNL3L/DCP2/EXOSC10/CDK5RAP2	32
GO:0044839	GO:0044839	cell cycle G2/M phase transition	41/1691	157/18903	2.20428e-10	2.41246e-08	2.10932e-08	CDK1/FHL1/CCNB1/ATAD5/CDC25C/AURKA/DTL/FBXO5/CENPF/TICRR/CCNB2/ORC1/ARPP19/BRCA1/KIF14/WEE1/CCNA2/FOXM1/RNASEH2B/BARD1/CCNY/CHEK2/RBBP8/RRM1/PKIA/MELK/PLK1/NAE1/TAF2/MASTL/PAXIP1/AURKB/TOPBP1/PPME1/CLSPN/BLM/CHEK1/RINT1/SIN3A/CDK2/SKP2	41
GO:0051783	GO:0051783	regulation of nuclear division	39/1691	145/18903	2.34566e-10	2.52052e-08	2.2038e-08	PDGFB/TRIP13/BUB1/MAD2L1/CCNB1/NUSAP1/CDC25C/KIF20B/AURKA/GEN1/FBXO5/CENPF/KNTC1/DLGAP5/BORA/BUB1B/CDCA2/PSMG2/MKI67/ZWILCH/MSX1/TTK/BIRC5/WNT5A/NUF2/BUB3/SPC25/CDC20/PLK1/RCC1/PCID2/TPR/PHIP/AURKB/CHEK1/ZNF207/RB1/CDK5RAP2/ANAPC5	39
GO:0051784	GO:0051784	negative regulation of nuclear division	24/1691	63/18903	2.96369e-10	3.12775e-08	2.73473e-08	TRIP13/BUB1/MAD2L1/CCNB1/GEN1/FBXO5/CENPF/KNTC1/BUB1B/PSMG2/ZWILCH/TTK/BIRC5/NUF2/BUB3/SPC25/CDC20/PLK1/PCID2/TPR/AURKB/CHEK1/ZNF207/CDK5RAP2	24
GO:0000086	GO:0000086	G2/M transition of mitotic cell cycle	38/1691	142/18903	4.664e-10	4.83583e-08	4.22817e-08	CDK1/FHL1/CCNB1/CDC25C/AURKA/DTL/FBXO5/CENPF/TICRR/ORC1/ARPP19/BRCA1/KIF14/WEE1/CCNA2/FOXM1/RNASEH2B/BARD1/CCNY/CHEK2/RBBP8/RRM1/PKIA/MELK/PLK1/NAE1/TAF2/MASTL/AURKB/TOPBP1/PPME1/CLSPN/BLM/CHEK1/RINT1/SIN3A/CDK2/SKP2	38
GO:0045787	GO:0045787	positive regulation of cell cycle	69/1691	362/18903	1.19358e-09	1.21621e-07	1.06339e-07	DDR2/PDGFB/TGFB2/FOSL1/CDK1/FGFR2/MAD2L1/NUPR1/PLK4/BRCA2/CCNB1/ATAD5/NCAPG/STIL/NUSAP1/CKS1B/CDC25C/ECT2/KIF20B/AURKA/DTL/GEN1/FBXO5/PLSCR1/FAM83D/DLGAP5/CITED2/E2F8/SASS6/NCAPH/SPAG5/CENPV/MSX1/KIF14/SMC4/PBK/KIF23/CKS2/RRM2/ASNS/BIRC5/SMC2/WNT5A/E2F7/RPS15A/PKP4/CCNY/CENPJ/CHEK2/RRM1/DBF4/UBE2C/CDCA5/PLRG1/SHB/PCID2/TERT/TPR/PHIP/UBXN2B/PHB2/AURKB/CHEK1/EIF4E/RHNO1/RACGAP1/SIN3A/RB1/ANAPC5	69
GO:0090068	GO:0090068	positive regulation of cell cycle process	55/1691	260/18903	1.22503e-09	1.22711e-07	1.07291e-07	DDR2/PDGFB/CDK1/MAD2L1/PLK4/CCNB1/ATAD5/NCAPG/STIL/NUSAP1/CDC25C/ECT2/KIF20B/AURKA/DTL/GEN1/FBXO5/PLSCR1/FAM83D/DLGAP5/E2F8/SASS6/NCAPH/SPAG5/CENPV/MSX1/KIF14/SMC4/PBK/KIF23/RRM2/BIRC5/SMC2/WNT5A/E2F7/PKP4/CENPJ/CHEK2/RRM1/DBF4/UBE2C/CDCA5/PLRG1/PCID2/TERT/TPR/PHIP/UBXN2B/PHB2/AURKB/RHNO1/RACGAP1/SIN3A/RB1/ANAPC5	55
GO:0015931	GO:0015931	nucleobase-containing compound transport	49/1691	223/18903	2.58637e-09	2.54757e-07	2.22745e-07	NUP210/SLC35A1/NXT2/POM121C/LRRC8C/TST/DDX39A/NDC1/ABCC6/NUP155/AHCTF1/RANBP17/NUP37/SLC25A33/NUP160/SLC25A53/NUP153/NUP35/RSC1A1/QKI/SLC29A1/NUP85/NUP107/CKAP5/XPO1/ABCC4/RBM15B/AGFG1/SLC25A32/NUP205/PCID2/SLC29A3/NUP188/TPR/NUP98/NRDE2/SLC29A2/SLC35B4/SRSF3/SLC25A5/NCBP1/SEH1L/EPG5/ATXN2/NUP93/SRSF7/XPOT/XPO5/RAN	49
GO:0034504	GO:0034504	protein localization to nucleus	60/1691	306/18903	4.76974e-09	4.62118e-07	4.04049e-07	CDK1/GLIS2/TRAF3IP2/NXT2/PRKCD/PTGS2/STK3/POM121C/ATF2/ECT2/NUP155/COL1A1/CSE1L/FAM53A/RANBP17/MSX1/TFRC/CTDNEP1/PYGO1/BAG3/NUP153/NUP35/BARD1/PRICKLE1/HSP90AA1/PKIA/TOR1AIP1/NUP85/NUP107/CCT8/XPO1/PLRG1/IPO11/PLK1/KPNA2/TERT/IPO5/RPF2/NUP188/TPR/NUP98/APPL2/ELAVL1/DTX3L/PHB2/SUN1/SPG11/CCT6A/FAM53B/IPO7/CBLB/NF1/TCP1/DNAJB6/SIN3A/NUP93/GLUL/CCT2/RAN/E2F3	60
GO:0051225	GO:0051225	spindle assembly	33/1691	128/18903	1.74903e-08	1.66722e-06	1.45772e-06	ASPM/RNF4/PRC1/STIL/AURKA/FBXO5/CCNB2/SASS6/SPAG5/KIF23/BIRC5/KIF11/HAUS6/KIF4A/MYBL2/CENPJ/CHEK2/KIF2A/NEK6/CDC20/PLK1/CEP192/RCC1/TPR/SMC3/AURKB/KIF15/TPX2/ZNF207/CLASP2/WRAP73/RACGAP1/KIFC1	33
GO:0072594	GO:0072594	establishment of protein localization to organelle	77/1691	449/18903	1.82759e-08	1.71446e-06	1.49902e-06	CDK1/AP3M1/TRAF3IP2/NXT2/PRKCD/BRCA2/PTGS2/CACNG8/STK3/POM121C/MVB12A/ATF2/SCARB2/ECT2/NUP155/CSE1L/FAM53A/RANBP17/PEX3/SMURF1/BAG3/ZNF827/NEDD4/NUP153/AGK/NUP35/TIMM9/PRICKLE1/HSP90AA1/CACNG7/PKIA/VPS13A/LAMP2/PIK3C3/NUP85/NUP107/CCT8/HSPD1/IPO11/SSR3/KPNA2/TERT/IPO5/MAPK8/NUP188/TPR/NUP98/UBE2L3/VPS37C/APPL2/ELAVL1/PHB2/SPG11/RAB3GAP1/PIK3R4/CCT6A/FAM53B/IPO7/CBLB/NF1/TCP1/HSPA8/GRPEL2/EDEM1/TI…	77
GO:0042770	GO:0042770	signal transduction in response to DNA damage	41/1691	181/18903	2.03388e-08	1.87817e-06	1.64216e-06	CDK1/SNAI2/BRCA2/ATAD5/ATF2/DTL/CLOCK/TICRR/RPL26/FANCD2/PMAIP1/BRIP1/BRCA1/MSX1/SIRT1/PBK/FOXM1/RNASEH2B/E2F7/BARD1/CHEK2/MIF/GTSE1/INTS7/WDR76/PLK1/ATR/PAXIP1/TOPBP1/CLSPN/BLM/COPS3/CHEK1/RHNO1/RINT1/CDK2/DYRK1A/CDC5L/USP10/PRKDC/EIF2AK4	41
GO:0031570	GO:0031570	DNA integrity checkpoint signaling	33/1691	129/18903	2.15087e-08	1.9556e-06	1.70987e-06	CDK1/BRCA2/ATF2/DTL/CLOCK/TICRR/RPL26/ORC1/FANCD2/BRIP1/BRCA1/SETMAR/PBK/RNASEH2B/BARD1/CHEK2/DNA2/GTSE1/INTS7/WDR76/PLK1/ATR/NAE1/TOPBP1/CLSPN/BLM/CHEK1/RHNO1/RINT1/CDK2/CDC5L/PRKDC/EIF2AK4	33
GO:0006403	GO:0006403	RNA localization	44/1691	202/18903	2.18392e-08	1.9556e-06	1.70987e-06	NUP210/NXT2/POM121C/TST/DDX39A/NDC1/NUP155/AHCTF1/RANBP17/NUP37/NUP160/NUP153/NUP35/QKI/NUP85/NUP107/CCT8/DHX36/CKAP5/XPO1/RBM15B/AGFG1/NUP205/PCID2/ATR/NUP188/TPR/NUP98/NRDE2/CCT6A/NOP58/SRSF3/TCP1/NCBP1/SEH1L/DCP2/ATXN2/NUP93/SRSF7/EXOSC10/XPOT/CCT2/XPO5/RAN	44
GO:0006999	GO:0006999	nuclear pore organization	10/1691	14/18903	2.28904e-08	2.01914e-06	1.76542e-06	NDC1/AHCTF1/NUP153/NUP35/NUP107/NUP205/TPR/NUP98/SEH1L/NUP93	10
GO:0071897	GO:0071897	DNA biosynthetic process	43/1691	198/18903	3.44971e-08	2.9982e-06	2.62146e-06	PDGFB/LOX/LIN9/FGF2/POLE2/RFC5/GINS3/RFC3/DTL/CENPF/REV3L/PCNA/NOX4/SIRT1/PIF1/ING5/REV1/POLQ/RRM1/HSP90AA1/USP1/CCT8/MAPK1/DSCC1/POLE3/TERT/ATR/RFC1/GINS2/GINS4/JADE2/AURKB/POLE/CHEK1/CCT6A/GNL3L/TCP1/WRNIP1/MAP3K4/DCP2/EXOSC10/USP10/CCT2	43
GO:0006302	GO:0006302	double-strand break repair	57/1691	300/18903	3.67714e-08	3.14955e-06	2.75379e-06	TEX15/ANKLE1/TRIP13/ZNF365/ESCO2/MMS22L/BRCA2/SMARCA2/KLHL15/GEN1/PARPBP/MCM4/REV3L/RPA3/FANCD2/MCM5/BRIP1/MCM8/BRCA1/SETMAR/AUNIP/SMCHD1/RAD54L/RIF1/FOXM1/RMI1/UBE2V2/CHEK2/DNA2/RBBP8/POLQ/MCM3/CDCA5/PHF10/DEK/TDP1/ATR/SPIRE1/GINS2/UBE2N/GINS4/TRRAP/DTX3L/MCM6/MCM2/BLM/CHEK1/ACTL6A/MMS19/PALB2/EPC2/HMGB2/UBQLN4/EYA3/PRKDC/ARID2/MCM7	57
GO:0051054	GO:0051054	positive regulation of DNA metabolic process	57/1691	301/18903	4.14894e-08	3.45607e-06	3.0218e-06	PDGFB/CLCF1/BCAR3/CDK1/STAT6/PRKCD/FGF2/ATAD5/SMARCA2/RFC5/GINS3/RFC3/PCNA/PRIM2/E2F8/NOX4/BRCA1/SETMAR/TFRC/SIRT1/SMCHD1/RIF1/FOXM1/SMARCA5/E2F7/UBE2V2/DNA2/RBBP8/HSP90AA1/USP1/DBF4/CCT8/DHX36/MAPK1/PHF10/DSCC1/ATR/SPIRE1/GINS2/UBE2N/GINS4/TRRAP/DTX3L/PAXIP1/AURKB/CCT6A/ACTL6A/MMS19/TCP1/EPC2/BAZ1A/MAP3K4/CDK2/EYA3/PRKDC/CCT2/ARID2	57
GO:0006606	GO:0006606	protein import into nucleus	38/1691	165/18903	4.15197e-08	3.45607e-06	3.0218e-06	CDK1/TRAF3IP2/NXT2/PRKCD/PTGS2/STK3/POM121C/ATF2/ECT2/NUP155/CSE1L/FAM53A/RANBP17/BAG3/NUP153/NUP35/PRICKLE1/HSP90AA1/PKIA/NUP85/NUP107/IPO11/KPNA2/IPO5/NUP188/TPR/NUP98/APPL2/ELAVL1/PHB2/SPG11/FAM53B/IPO7/CBLB/NF1/NUP93/RAN/E2F3	38
GO:0006310	GO:0006310	DNA recombination	61/1691	332/18903	4.44034e-08	3.64478e-06	3.18679e-06	SWAP70/TEX15/CLCF1/ANKLE1/STAT6/TRIP13/ZNF365/NONO/MMS22L/BRCA2/ATAD5/KLHL15/GEN1/PARPBP/UNG/MCM4/REV3L/HMGB3/RPA3/FANCD2/TOP2A/MCM5/BRIP1/MCM8/BRCA1/TFRC/AUNIP/SMCHD1/RAD54L/RIF1/RMI1/PIF1/BARD1/RBBP8/POLQ/MCM3/HSPD1/ZRANB3/KPNA2/TSN/GINS2/UBE2N/GINS4/TRRAP/PAXIP1/TOPBP1/MCM6/MCM2/BLM/CHEK1/ACTL6A/RHNO1/MMS19/PALB2/EPC2/HMGB2/EXO1/UBQLN4/PRKDC/ARID2/MCM7	61
GO:0010639	GO:0010639	negative regulation of organelle organization	65/1691	366/18903	6.17152e-08	4.9964e-06	4.36857e-06	SWAP70/TRIP13/GHITM/FHOD3/PTTG1/TBC1D4/PRKCD/BAK1/BUB1/MAD2L1/NUPR1/TMSB15A/CCNB1/GEN1/FBXO5/CENPF/KNTC1/PPIF/BUB1B/MID1/TOP2A/CAPZA1/PSMG2/ZWILCH/BRCA1/SETMAR/TFRC/KIF24/TTK/EPS8/BIRC5/SMARCA5/MPHOSPH9/PIF1/NUF2/BUB3/SPC25/FGF13/RHPN2/CDC20/PLK1/PCID2/TPR/ANKRD27/AURKB/CKAP2/MCM2/ARHGEF7/CHEK1/TPX2/ZNF207/GNL3L/CLASP2/CCP110/SLC25A5/PAK2/RAB7A/DLC1/CCNF/SMCR8/OPA1/DYRK1A/DCP2/EXOSC10/CDK5RAP2	65
GO:0030174	GO:0030174	regulation of DNA-templated DNA replication initiation	10/1691	15/18903	6.31322e-08	5.04205e-06	4.40848e-06	TICRR/MCM4/GMNN/MCM5/MCM3/MCM6/MCM2/WRNIP1/CDK2/MCM7	10
GO:1902749	GO:1902749	regulation of cell cycle G2/M phase transition	29/1691	110/18903	7.44981e-08	5.87045e-06	5.13279e-06	CDK1/FHL1/CCNB1/ATAD5/CDC25C/AURKA/DTL/FBXO5/CENPF/TICRR/ORC1/BRCA1/KIF14/RNASEH2B/BARD1/RBBP8/RRM1/PKIA/PLK1/NAE1/PAXIP1/AURKB/TOPBP1/CLSPN/BLM/CHEK1/RINT1/SIN3A/CDK2	29
GO:0051170	GO:0051170	import into nucleus	38/1691	169/18903	8.14622e-08	6.33476e-06	5.53875e-06	CDK1/TRAF3IP2/NXT2/PRKCD/PTGS2/STK3/POM121C/ATF2/ECT2/NUP155/CSE1L/FAM53A/RANBP17/BAG3/NUP153/NUP35/PRICKLE1/HSP90AA1/PKIA/NUP85/NUP107/IPO11/KPNA2/IPO5/NUP188/TPR/NUP98/APPL2/ELAVL1/PHB2/SPG11/FAM53B/IPO7/CBLB/NF1/NUP93/RAN/E2F3	38
GO:0010389	GO:0010389	regulation of G2/M transition of mitotic cell cycle	27/1691	99/18903	9.73169e-08	7.37363e-06	6.44708e-06	CDK1/FHL1/CCNB1/CDC25C/AURKA/DTL/FBXO5/CENPF/TICRR/ORC1/BRCA1/KIF14/RNASEH2B/BARD1/RBBP8/RRM1/PKIA/PLK1/NAE1/AURKB/TOPBP1/CLSPN/BLM/CHEK1/RINT1/SIN3A/CDK2	27
GO:0032392	GO:0032392	DNA geometric change	27/1691	99/18903	9.73169e-08	7.37363e-06	6.44708e-06	CHD5/ERCC6L/RFC5/GINS3/RFC3/MCM4/HMGB3/TOP2A/MCM5/BRIP1/MCM8/RAD54L/PIF1/DNA2/POLQ/MCM3/DHX36/ZRANB3/DSCC1/GINS2/GINS4/MCM6/MCM2/BLM/WRNIP1/HMGB2/MCM7	27
GO:0007076	GO:0007076	mitotic chromosome condensation	11/1691	19/18903	1.09264e-07	8.17402e-06	7.1469e-06	TTN/NCAPG/NUSAP1/NCAPH/SMC4/SMARCA5/SMC2/CDCA5/PLK1/NCAPD2/NCAPD3	11
GO:2001020	GO:2001020	regulation of response to DNA damage stimulus	57/1691	312/18903	1.48954e-07	1.10039e-05	9.62122e-06	TEX15/ANKLE1/SNAI2/ZNF365/PRKCD/BRCA2/ATAD5/SMARCA2/KLHL15/FBXO5/PARPBP/RPL26/TAF9B/PCNA/PMAIP1/BRCA1/MSX1/SETMAR/AUNIP/SIRT1/SMCHD1/RIF1/PBK/FOXM1/RNASEH2B/TAF9/SMARCA5/BARD1/UBE2V2/CHEK2/RBBP8/POLQ/USP1/MIF/PHF10/WDR76/DEK/ATR/SPIRE1/SUPT20H/UBE2N/TRRAP/DTX3L/TAF2/PAXIP1/COPS3/CHEK1/ACTL6A/MMS19/WRNIP1/EPC2/DYRK1A/PARG/UBQLN4/EYA3/PRKDC/ARID2	57
GO:0000725	GO:0000725	recombinational repair	38/1691	173/18903	1.55544e-07	1.13489e-05	9.92287e-06	TEX15/ANKLE1/ZNF365/MMS22L/BRCA2/KLHL15/GEN1/PARPBP/MCM4/REV3L/RPA3/MCM5/MCM8/BRCA1/AUNIP/SMCHD1/RAD54L/RIF1/RMI1/RBBP8/POLQ/MCM3/GINS2/UBE2N/GINS4/TRRAP/MCM6/MCM2/BLM/CHEK1/ACTL6A/RHNO1/MMS19/PALB2/EPC2/UBQLN4/ARID2/MCM7	38
GO:0002181	GO:0002181	cytoplasmic translation	36/1691	161/18903	2.05208e-07	1.479e-05	1.29315e-05	CPEB1/RPL22L1/RPL39/CPEB2/RPS24/RPL26/RPS29/RPL21/RPL29/RPS27/EIF3E/RPS26/RPL31/RPL37/RPS15A/RPS27A/RPS4X/DHX36/RPS25/RPS12/SYNCRIP/RPL36A/RPL32/RPL7/RPL35A/RPL34/RPS3A/RPL17/UBA52/PABPC1/RPS17/YTHDF2/NCBP1/RPS7/RPS23/RPS15	36
GO:0000724	GO:0000724	double-strand break repair via homologous recombination	37/1691	169/18903	2.46102e-07	1.75236e-05	1.53217e-05	TEX15/ANKLE1/ZNF365/MMS22L/BRCA2/KLHL15/GEN1/PARPBP/MCM4/REV3L/RPA3/MCM5/MCM8/BRCA1/AUNIP/SMCHD1/RAD54L/RIF1/RMI1/RBBP8/POLQ/MCM3/GINS2/UBE2N/GINS4/TRRAP/MCM6/MCM2/BLM/CHEK1/ACTL6A/MMS19/PALB2/EPC2/UBQLN4/ARID2/MCM7	37
GO:0071103	GO:0071103	DNA conformation change	27/1691	106/18903	4.41487e-07	3.10618e-05	2.71587e-05	CHD5/ERCC6L/RFC5/GINS3/RFC3/MCM4/HMGB3/TOP2A/MCM5/BRIP1/MCM8/RAD54L/PIF1/DNA2/POLQ/MCM3/DHX36/ZRANB3/DSCC1/GINS2/GINS4/MCM6/MCM2/BLM/WRNIP1/HMGB2/MCM7	27
GO:0051236	GO:0051236	establishment of RNA localization	36/1691	166/18903	4.54852e-07	3.16256e-05	2.76516e-05	NUP210/NXT2/POM121C/TST/DDX39A/NDC1/NUP155/AHCTF1/RANBP17/NUP37/NUP160/NUP153/NUP35/QKI/NUP85/NUP107/CKAP5/XPO1/RBM15B/AGFG1/NUP205/PCID2/ATR/NUP188/TPR/NUP98/NRDE2/SRSF3/NCBP1/SEH1L/ATXN2/NUP93/SRSF7/XPOT/XPO5/RAN	36
GO:0000077	GO:0000077	DNA damage checkpoint signaling	29/1691	121/18903	6.70061e-07	4.60472e-05	4.02611e-05	CDK1/BRCA2/ATF2/DTL/CLOCK/TICRR/RPL26/FANCD2/BRIP1/BRCA1/PBK/RNASEH2B/BARD1/CHEK2/GTSE1/INTS7/WDR76/PLK1/ATR/TOPBP1/CLSPN/BLM/CHEK1/RHNO1/RINT1/CDK2/CDC5L/PRKDC/EIF2AK4	29
GO:1903046	GO:1903046	meiotic cell cycle process	42/1691	212/18903	7.0739e-07	4.80538e-05	4.20155e-05	CYP26B1/TEX15/SYCP2/ANKLE1/TRIP13/PTTG1/BUB1/ASPM/BRCA2/CCNE1/KIF18A/CCNE2/CDC25C/AURKA/FBXO5/SYCP2L/CCNB2/NDC1/BUB1B/FANCD2/TOP2A/NCAPH/BRIP1/MSX1/RAD54L/TTK/SMC4/CKS2/SMC2/RMI1/WNT5A/NUF2/FANCA/CDC20/PLK1/SPIRE1/SMC3/MASTL/SUN1/NCAPD2/YTHDF2/NCAPD3	42
GO:0050657	GO:0050657	nucleic acid transport	35/1691	163/18903	8.3729e-07	5.55999e-05	4.86134e-05	NUP210/NXT2/POM121C/TST/DDX39A/NDC1/NUP155/AHCTF1/RANBP17/NUP37/NUP160/NUP153/NUP35/QKI/NUP85/NUP107/CKAP5/XPO1/RBM15B/AGFG1/NUP205/PCID2/NUP188/TPR/NUP98/NRDE2/SRSF3/NCBP1/SEH1L/ATXN2/NUP93/SRSF7/XPOT/XPO5/RAN	35
GO:0050658	GO:0050658	RNA transport	35/1691	163/18903	8.3729e-07	5.55999e-05	4.86134e-05	NUP210/NXT2/POM121C/TST/DDX39A/NDC1/NUP155/AHCTF1/RANBP17/NUP37/NUP160/NUP153/NUP35/QKI/NUP85/NUP107/CKAP5/XPO1/RBM15B/AGFG1/NUP205/PCID2/NUP188/TPR/NUP98/NRDE2/SRSF3/NCBP1/SEH1L/ATXN2/NUP93/SRSF7/XPOT/XPO5/RAN	35
GO:0090307	GO:0090307	mitotic spindle assembly	21/1691	74/18903	1.24145e-06	8.15219e-05	7.12782e-05	PRC1/KIF23/BIRC5/KIF11/KIF4A/MYBL2/CHEK2/KIF2A/CDC20/PLK1/CEP192/TPR/SMC3/AURKB/KIF15/TPX2/ZNF207/CLASP2/WRAP73/RACGAP1/KIFC1	21
GO:0000727	GO:0000727	double-strand break repair via break-induced replication	8/1691	12/18903	1.43844e-06	9.34196e-05	8.16808e-05	MCM4/MCM5/MCM3/GINS2/GINS4/MCM6/MCM2/MCM7	8
GO:0032508	GO:0032508	DNA duplex unwinding	24/1691	93/18903	1.47394e-06	9.46844e-05	8.27867e-05	CHD5/ERCC6L/RFC5/GINS3/RFC3/MCM4/TOP2A/MCM5/BRIP1/MCM8/RAD54L/PIF1/DNA2/POLQ/MCM3/DHX36/DSCC1/GINS2/GINS4/MCM6/MCM2/BLM/WRNIP1/MCM7	24
GO:0006997	GO:0006997	nucleus organization	31/1691	139/18903	1.49112e-06	9.47584e-05	8.28514e-05	CDK1/NDC1/NUP155/AHCTF1/SIRT1/CTDNEP1/PYGO1/SMARCA5/NUP153/NUP35/VRK1/TOR1AIP1/USPL1/NUP107/NEK6/PLK1/AGFG1/NUP205/RCC1/TPR/NUP98/REEP3/UBXN2B/SUN1/BEND3/CHEK1/SEH1L/HMGB2/USP36/NUP93/RRN3	31
GO:0044786	GO:0044786	cell cycle DNA replication	15/1691	42/18903	1.6982e-06	0.00010677	9.33537e-05	BRCA2/ATAD5/GINS3/FBXO5/MCM4/PCNA/E2F8/GMNN/E2F7/DNA2/DBF4/MCM3/MCM6/MCM2/BLM	15
GO:0140013	GO:0140013	meiotic nuclear division	38/1691	194/18903	3.12969e-06	0.0001947	0.000170234	CYP26B1/TEX15/SYCP2/ANKLE1/TRIP13/PTTG1/BUB1/ASPM/BRCA2/CCNE1/KIF18A/CCNE2/AURKA/FBXO5/SYCP2L/CCNB2/NDC1/BUB1B/FANCD2/TOP2A/NCAPH/BRIP1/MSX1/RAD54L/TTK/SMC4/CKS2/SMC2/RMI1/WNT5A/NUF2/FANCA/CDC20/PLK1/SPIRE1/SMC3/MASTL/SUN1	38
GO:0051168	GO:0051168	nuclear export	34/1691	165/18903	3.17687e-06	0.000195576	0.000171001	ANKLE1/POM121C/SDAD1/DDX39A/NUP155/CSE1L/RANBP17/NUP160/SMURF1/BAG3/NUP153/BARD1/NUP85/NUP107/XPO1/XPO4/CTDSPL2/RBM15B/AGFG1/ABCE1/PCID2/NUP188/TPR/NRDE2/SRSF3/NCBP1/XPO7/NUP93/XPOT/XPO5/RAN/RPS15/HSPA9/MDN1	34
GO:1901796	GO:1901796	regulation of signal transduction by p53 class mediator	25/1691	105/18903	4.38699e-06	0.00026729	0.000233703	CHD5/SNAI2/ATAD5/TRIM24/AURKA/RPL26/TAF9B/PMAIP1/MSX1/SIRT1/TAF9/RPL37/CHEK2/MIF/ATR/RPF2/AURKB/COPS3/CHEK1/URB2/DYRK1A/RPS7/RRN3/RPS15/EP300	25
GO:0000082	GO:0000082	G1/S transition of mitotic cell cycle	45/1691	250/18903	4.44383e-06	0.00026799	0.000234315	MYO16/DDR2/INHBA/FHL1/CCNE1/SMARCA2/STIL/CTDSP1/CCNE2/RPL26/SASS6/IQGAP3/KIF14/WEE1/PPP6C/RRM2/BCAT1/E2F7/CENPJ/CUL1/CHEK2/RBBP8/RRM1/DBF4/GTSE1/PLRG1/PHF10/RBL2/RCC1/TERT/ID2/APPL2/POLE/ACTL6A/RBL1/EIF4E/USP37/ECD/CTDSPL/CDK2/RB1/PRKDC/SKP2/ARID2/E2F3	45
GO:0051438	GO:0051438	regulation of ubiquitin-protein transferase activity	17/1691	56/18903	4.61111e-06	0.000275269	0.00024068	MAGEC2/MAD2L1/FBXO5/BUB1B/DCUN1D4/RPL37/BUB3/UBE2C/CDC20/PLK1/UBE2L3/UBE2N/DTX3L/MASTL/DNM1L/RPS7/RPS15	17
GO:0051302	GO:0051302	regulation of cell division	37/1691	190/18903	4.83494e-06	0.000285745	0.000249839	WNT9B/HTR2B/PDGFB/TGFB2/ORC6/FGFR2/FGF2/ASPM/FGF5/PLK4/BRCA2/PRC1/ECT2/KIF20B/AURKA/AHCTF1/E2F8/CENPV/KIF14/KIF23/BIRC5/E2F7/PKP4/MYO19/PIK3C3/KIF20A/RBL2/PLK1/KIF18B/KLHL13/CAT/AURKB/PIK3R4/BLM/RBL1/CCP110/RACGAP1	37
GO:0051298	GO:0051298	centrosome duplication	20/1691	74/18903	5.05741e-06	0.000293032	0.000256211	PLK4/BRCA2/STIL/CEP152/GEN1/CEP76/SASS6/BRCA1/SIRT1/WDR62/CENPJ/CKAP5/XPO1/ALMS1/CEP192/RTTN/CCP110/CCNF/CDK2/CDK5RAP2	20
GO:2000573	GO:2000573	positive regulation of DNA biosynthetic process	20/1691	74/18903	5.05741e-06	0.000293032	0.000256211	PDGFB/FGF2/RFC5/GINS3/RFC3/PCNA/NOX4/HSP90AA1/USP1/CCT8/MAPK1/DSCC1/ATR/GINS2/GINS4/AURKB/CCT6A/TCP1/MAP3K4/CCT2	20
GO:2000278	GO:2000278	regulation of DNA biosynthetic process	27/1691	121/18903	6.85473e-06	0.000393159	0.000343756	PDGFB/FGF2/RFC5/GINS3/RFC3/PCNA/NOX4/PIF1/ING5/HSP90AA1/USP1/CCT8/MAPK1/DSCC1/ATR/GINS2/GINS4/JADE2/AURKB/CHEK1/CCT6A/GNL3L/TCP1/MAP3K4/DCP2/EXOSC10/CCT2	27
GO:0006979	GO:0006979	response to oxidative stress	67/1691	434/18903	6.92238e-06	0.000393159	0.000343756	DHRS2/MICB/AQP1/DDR2/AXL/FOSL1/CDK1/STAT6/APOE/AKR1C3/PPARGC1B/DAPK1/FZD1/SDC1/NOS3/PRKAA2/PRKCD/NONO/BAK1/MGST1/CPEB2/PTGS2/PTGS1/SLC7A11/ATF2/ECT2/VKORC1L1/ERMP1/PRNP/COL1A1/PPIF/PCNA/HNRNPM/FANCD2/PRDX3/PRDX6/PRDX4/SIRT1/GPX8/PDK1/GCH1/FOXP1/PPP2CB/NUDT15/CYB5B/RGS14/MAPK1/MELK/PYROXD1/ATF4/ADNP2/SIGMAR1/MAPK8/NET1/ZNF277/SESN3/IDH1/CAT/ATP7A/DHCR24/PRKRA/MAPK9/SIN3A/CHUK/ATP2A2/PRDX2/ABCC1	67
GO:0007098	GO:0007098	centrosome cycle	29/1691	135/18903	7.03789e-06	0.000393159	0.000343756	CDK1/PLK4/BRCA2/STIL/CEP152/AURKA/GEN1/TUBE1/CEP76/SASS6/BRCA1/SIRT1/KIF11/HAUS6/SLC16A1/WDR62/CENPJ/CKAP5/XPO1/ALMS1/PLK1/CEP192/UBXN2B/RTTN/CHEK1/CCP110/CCNF/CDK2/CDK5RAP2	29
GO:0042254	GO:0042254	ribosome biogenesis	52/1691	310/18903	7.05159e-06	0.000393159	0.000343756	METTL17/RPS24/EXOSC8/SDAD1/RPL26/NSUN5/DIMT1/ZCCHC4/NOL11/IMP3/UTP23/EIF2A/TFB2M/RPP30/EXOSC7/UTP20/RPS27/LYAR/RPF1/NIFK/RPP25/NIP7/RPS25/XPO1/EXOSC9/ABCE1/RPF2/BRIX1/MRPS2/RPL7/RSL1D1/RPL35A/WDR36/DDX56/URB2/SBDS/GNL3L/NOP58/RPS17/YTHDF2/WDR43/USP36/DDX21/EXOSC10/GLUL/PRKDC/RPS7/XRN2/RRN3/RAN/RPS15/MDN1	52
GO:0006268	GO:0006268	DNA unwinding involved in DNA replication	10/1691	22/18903	7.55943e-06	0.000417535	0.000365069	GINS3/MCM4/MCM5/MCM3/GINS2/GINS4/MCM6/MCM2/BLM/MCM7	10
GO:0032465	GO:0032465	regulation of cytokinesis	23/1691	95/18903	7.77191e-06	0.000425296	0.000371855	PLK4/BRCA2/PRC1/ECT2/KIF20B/AURKA/AHCTF1/E2F8/CENPV/KIF14/KIF23/BIRC5/E2F7/PKP4/MYO19/PIK3C3/KIF20A/PLK1/KLHL13/AURKB/PIK3R4/CCP110/RACGAP1	23
GO:0044843	GO:0044843	cell cycle G1/S phase transition	48/1691	280/18903	8.63615e-06	0.000468253	0.000409414	MYO16/DDR2/INHBA/FHL1/CCNE1/SMARCA2/STIL/CTDSP1/CCNE2/FAM83D/RPL26/SASS6/IQGAP3/KIF14/WEE1/PPP6C/CCNA2/RRM2/BCAT1/E2F7/CENPJ/CUL1/CHEK2/RBBP8/RRM1/DBF4/GTSE1/PLRG1/PHF10/RBL2/RCC1/TERT/ID2/APPL2/PHB2/POLE/ACTL6A/RBL1/EIF4E/USP37/ECD/CTDSPL/CDK2/RB1/PRKDC/SKP2/ARID2/E2F3	48
GO:0007099	GO:0007099	centriole replication	14/1691	42/18903	9.5135e-06	0.000508157	0.000444304	PLK4/STIL/CEP152/CEP76/SASS6/BRCA1/WDR62/CENPJ/ALMS1/CEP192/RTTN/CCP110/CDK2/CDK5RAP2	14
GO:0051028	GO:0051028	mRNA transport	28/1691	130/18903	9.54407e-06	0.000508157	0.000444304	NUP210/NXT2/POM121C/DDX39A/NDC1/NUP155/AHCTF1/RANBP17/NUP37/NUP160/NUP153/NUP35/QKI/NUP85/NUP107/XPO1/RBM15B/AGFG1/NUP205/PCID2/NUP188/TPR/NUP98/SRSF3/NCBP1/SEH1L/NUP93/SRSF7	28
GO:1901976	GO:1901976	regulation of cell cycle checkpoint	15/1691	48/18903	1.12388e-05	0.000593047	0.000518526	MAD2L1/BRCA2/CCNB1/GEN1/BRCA1/PBK/RNASEH2B/BIRC5/BARD1/CHEK2/WDR76/PCID2/TPR/AURKB/CDK5RAP2	15
GO:0008608	GO:0008608	attachment of spindle microtubules to kinetochore	14/1691	43/18903	1.29509e-05	0.000677346	0.000592233	CCNB1/ECT2/SPAG5/KIF2C/BIRC5/NUF2/BUB3/SPC25/AURKB/KNSTRN/ZNF207/RACGAP1/SEH1L/RB1	14
GO:0044774	GO:0044774	mitotic DNA integrity checkpoint signaling	21/1691	85/18903	1.36523e-05	0.000707766	0.00061883	CDK1/ATF2/DTL/TICRR/RPL26/ORC1/FANCD2/BRCA1/SETMAR/PBK/CHEK2/GTSE1/PLK1/NAE1/TOPBP1/CLSPN/BLM/CHEK1/RINT1/CDK2/PRKDC	21
GO:0051321	GO:0051321	meiotic cell cycle	48/1691	285/18903	1.40256e-05	0.000720794	0.000630221	CYP26B1/TEX15/SYCP2/ANKLE1/TRIP13/PTTG1/BUB1/ASPM/BRCA2/CCNE1/KIF18A/CCNE2/CDC25C/AURKA/FBXO5/SYCP2L/CCNB2/NDC1/BUB1B/FANCD2/TOP2A/NCAPH/BRIP1/MSX1/RAD54L/TTK/SMC4/CKS2/SMC2/RMI1/WNT5A/NUF2/BUB3/ANAPC1/RBBP8/FANCA/CDC20/PLK1/SPIRE1/SMC3/MASTL/SUN1/NCAPD2/YTHDF2/CDK2/NCAPD3/EXO1/ANAPC5	48
GO:0006271	GO:0006271	DNA strand elongation involved in DNA replication	8/1691	15/18903	1.46204e-05	0.000744886	0.000651286	RFC3/MCM4/PCNA/DNA2/MCM3/POLE3/POLE/MCM7	8
GO:0006473	GO:0006473	protein acetylation	41/1691	230/18903	1.4774e-05	0.000746275	0.0006525	CHD5/SNAI2/PRKAA2/ESCO2/NUPR1/BRCA2/HAT1/ATF2/CLOCK/AUTS2/BRCA1/SIRT1/ZNF451/TAF9/SMARCA5/ESCO1/ING5/DEK/DSCC1/POLE3/SUPT20H/ATG5/JADE2/TRRAP/TAF2/NAA16/PAXIP1/BEND3/OGT/CHEK1/ACTL6A/NAA25/KMT2A/PHF20/DIP2B/SIN3A/NAA20/EPC2/DDX21/NAA15/EP300	41
GO:0055017	GO:0055017	cardiac muscle tissue growth	22/1691	93/18903	1.8026e-05	0.000902829	0.000789382	ERBB4/TGFB2/CDK1/PDLIM5/FGFR2/MEF2C/FGF2/CXADR/RGS2/HEG1/CITED2/NKX2-5/FOXP1/AKAP6/SAV1/RGS4/BMPR1A/JARID2/FOXC1/TENM4/VGLL4/ARID2	22
GO:0034599	GO:0034599	cellular response to oxidative stress	48/1691	288/18903	1.8604e-05	0.000923944	0.000807844	DHRS2/AQP1/DDR2/AXL/CDK1/STAT6/AKR1C3/PPARGC1B/DAPK1/FZD1/NOS3/PRKAA2/PRKCD/NONO/MGST1/CPEB2/SLC7A11/ATF2/ECT2/VKORC1L1/ERMP1/PPIF/PCNA/FANCD2/PRDX3/SIRT1/GPX8/PDK1/GCH1/FOXP1/MAPK1/MELK/PYROXD1/ATF4/ADNP2/SIGMAR1/MAPK8/NET1/ZNF277/CAT/ATP7A/PRKRA/MAPK9/SIN3A/CHUK/ATP2A2/PRDX2/ABCC1	48
GO:0043543	GO:0043543	protein acylation	46/1691	272/18903	1.88486e-05	0.000928292	0.000811646	CHD5/SNAI2/PRKAA2/ESCO2/NUPR1/BRCA2/HAT1/ATF2/CLOCK/AUTS2/ZDHHC11/ZDHHC13/BRCA1/SIRT1/ZNF451/TAF9/SMARCA5/ESCO1/ING5/ZDHHC6/DEK/DSCC1/POLE3/SUPT20H/ZDHHC20/ATG5/JADE2/TRRAP/TAF2/NAA16/PAXIP1/BEND3/OGT/CHEK1/ACTL6A/NAA25/KMT2A/PHF20/DIP2B/SIN3A/NAA20/EPC2/DDX21/GLUL/NAA15/EP300	46
GO:1904666	GO:1904666	regulation of ubiquitin protein ligase activity	10/1691	24/18903	1.94e-05	0.000947555	0.000828488	MAD2L1/FBXO5/RPL37/UBE2C/CDC20/PLK1/MASTL/DNM1L/RPS7/RPS15	10
GO:0031023	GO:0031023	microtubule organizing center organization	30/1691	150/18903	2.16778e-05	0.00105013	0.000918175	CDK1/PLK4/BRCA2/STIL/CEP152/AURKA/GEN1/TUBE1/CEP76/SASS6/BRCA1/SIRT1/KIF11/HAUS6/SLC16A1/WDR62/CENPJ/CKAP5/XPO1/ALMS1/PLK1/CEP192/UBXN2B/RTTN/CHEK1/CLASP2/CCP110/CCNF/CDK2/CDK5RAP2	30
GO:0072331	GO:0072331	signal transduction by p53 class mediator	33/1691	173/18903	2.40203e-05	0.00115415	0.00100912	CHD5/IFI16/SNAI2/NUPR1/BRCA2/ATAD5/TRIM24/AURKA/RPL26/TAF9B/PMAIP1/MSX1/SIRT1/FOXM1/TAF9/RPL37/E2F7/CHEK2/MIF/GTSE1/ATR/RPF2/PAXIP1/AURKB/COPS3/CHEK1/URB2/DYRK1A/USP10/RPS7/RRN3/RPS15/EP300	33
GO:0006282	GO:0006282	regulation of DNA repair	38/1691	212/18903	2.63285e-05	0.00125485	0.00109717	TEX15/ZNF365/SMARCA2/KLHL15/PARPBP/PCNA/BRCA1/SETMAR/AUNIP/SIRT1/SMCHD1/RIF1/FOXM1/TAF9/BARD1/UBE2V2/RBBP8/POLQ/USP1/PHF10/DEK/ATR/SPIRE1/SUPT20H/UBE2N/TRRAP/DTX3L/TAF2/CHEK1/ACTL6A/MMS19/WRNIP1/EPC2/PARG/UBQLN4/EYA3/PRKDC/ARID2	38
GO:0006364	GO:0006364	rRNA processing	40/1691	229/18903	3.03262e-05	0.00143382	0.00125365	RPS24/EXOSC8/RPL26/NSUN5/DIMT1/ZCCHC4/NOL11/IMP3/UTP23/TFB2M/RPP30/EXOSC7/UTP20/RPS27/LYAR/RPF1/NIFK/RPP25/RPS25/EXOSC9/RPF2/BRIX1/RPL7/RSL1D1/RPL35A/WDR36/DDX56/SBDS/NOP58/RPS17/YTHDF2/WDR43/USP36/DDX21/EXOSC10/PRKDC/RPS7/XRN2/RPS15/MDN1	40
GO:0098534	GO:0098534	centriole assembly	14/1691	46/18903	3.06817e-05	0.00143912	0.00125828	PLK4/STIL/CEP152/CEP76/SASS6/BRCA1/WDR62/CENPJ/ALMS1/CEP192/RTTN/CCP110/CDK2/CDK5RAP2	14
GO:0062197	GO:0062197	cellular response to chemical stress	54/1691	345/18903	3.56224e-05	0.0016577	0.0014494	DHRS2/AQP1/DDR2/AXL/CDK1/STAT6/AKR1C3/PPARGC1B/DAPK1/FZD1/NOS3/PRKAA2/PRKCD/NONO/MGST1/CPEB2/PTGS2/SLC7A11/ATF2/LRRC8C/ECT2/VKORC1L1/ERMP1/PPIF/PCNA/FANCD2/PRDX3/SIRT1/GPX8/PDK1/GCH1/FOXP1/MAPK1/MELK/PYROXD1/ATF4/WNK3/ADNP2/SIGMAR1/MAPK8/NET1/ZNF277/ATG5/CAT/AKR1B1/MYLK/ATP7A/PRKRA/MAPK9/SIN3A/CHUK/ATP2A2/PRDX2/ABCC1	54
GO:1900262	GO:1900262	regulation of DNA-directed DNA polymerase activity	7/1691	13/18903	4.78698e-05	0.0021931	0.00191753	RFC5/GINS3/RFC3/PCNA/DSCC1/GINS2/GINS4	7
GO:1900264	GO:1900264	positive regulation of DNA-directed DNA polymerase activity	7/1691	13/18903	4.78698e-05	0.0021931	0.00191753	RFC5/GINS3/RFC3/PCNA/DSCC1/GINS2/GINS4	7
GO:0008652	GO:0008652	cellular amino acid biosynthetic process	19/1691	79/18903	5.16506e-05	0.00234812	0.00205306	GAD1/AASDHPPT/CPS1/PSAT1/DPYD/ASNS/BCAT1/AASS/SLC38A1/SERINC5/MTRR/MTHFD1/SERINC3/GOT2/OAT/CBS/GLUL/MTAP/SEPHS1	19
GO:2000779	GO:2000779	regulation of double-strand break repair	27/1691	135/18903	5.47602e-05	0.00247048	0.00216005	TEX15/ZNF365/SMARCA2/KLHL15/PARPBP/SETMAR/AUNIP/SMCHD1/RIF1/FOXM1/UBE2V2/RBBP8/POLQ/PHF10/DEK/ATR/SPIRE1/UBE2N/TRRAP/DTX3L/CHEK1/ACTL6A/MMS19/EPC2/UBQLN4/PRKDC/ARID2	27
GO:1903311	GO:1903311	regulation of mRNA metabolic process	49/1691	309/18903	5.74678e-05	0.00257299	0.00224968	CPEB1/CSDC2/TRAF3IP2/PRKCD/EXOSC8/MBNL3/HNRNPM/FASTKD3/PRDX6/FASTKD5/EXOSC7/SRSF2/BARD1/PAPOLA/QKI/MBNL2/CACNG7/DHX36/CNOT10/SYNCRIP/EXOSC9/RBM15B/TNRC6C/PCID2/TRA2B/RAVER2/NUP98/SRSF10/TIA1/ELAVL1/AGO2/NUDT21/CNOT1/RBMXL1/SRSF3/PABPC1/YTHDF3/YTHDF2/NCBP1/SON/HSPA8/NCL/DYRK1A/DCP2/SRSF7/CNOT2/SNRPA/RC3H2/SRSF6	49
GO:0051444	GO:0051444	negative regulation of ubiquitin-protein transferase activity	9/1691	22/18903	6.0798e-05	0.00270163	0.00236215	MAD2L1/FBXO5/BUB1B/RPL37/BUB3/CDC20/DTX3L/RPS7/RPS15	9
GO:0006760	GO:0006760	folic acid-containing compound metabolic process	10/1691	27/18903	6.49862e-05	0.00284495	0.00248747	AASDHPPT/ALDH1L2/GGH/GCH1/MTHFD1L/SLC25A32/MTRR/MTHFD1/MTHFD2/GART	10
GO:1905820	GO:1905820	positive regulation of chromosome separation	10/1691	27/18903	6.49862e-05	0.00284495	0.00248747	NCAPG/PLSCR1/DLGAP5/NCAPH/SMC4/BIRC5/SMC2/AURKB/RB1/ANAPC5	10
GO:0043967	GO:0043967	histone H4 acetylation	18/1691	74/18903	6.88435e-05	0.00299166	0.00261573	CHD5/BRCA2/HAT1/ATF2/AUTS2/BRCA1/SIRT1/ING5/ATG5/JADE2/TRRAP/BEND3/OGT/ACTL6A/KMT2A/PHF20/EPC2/EP300	18
GO:0045132	GO:0045132	meiotic chromosome segregation	22/1691	101/18903	6.95819e-05	0.00300167	0.00262449	TEX15/SYCP2/ANKLE1/TRIP13/PTTG1/BUB1/CCNE1/CCNE2/NDC1/BUB1B/FANCD2/TOP2A/NCAPH/BRIP1/TTK/SMC4/SMC2/RMI1/NUF2/PLK1/SMC3/SUN1	22
GO:0033260	GO:0033260	nuclear DNA replication	12/1691	38/18903	7.52635e-05	0.00322324	0.00281822	BRCA2/ATAD5/GINS3/MCM4/PCNA/GMNN/DNA2/DBF4/MCM3/MCM6/MCM2/BLM	12
GO:0150172	GO:0150172	regulation of phosphatidylcholine metabolic process	6/1691	10/18903	7.77375e-05	0.00330524	0.00288992	FABP3/RAB38/MFSD2A/APOC1/LDLR/SCARB1	6
GO:0043648	GO:0043648	dicarboxylic acid metabolic process	21/1691	95/18903	8.05144e-05	0.00337604	0.00295181	ATCAY/GAD1/AASDHPPT/ALDH1L2/SLC7A11/MDH1/GPT2/MRPS36/ME1/AADAT/MTHFD1L/SLC25A32/ME2/IDH1/MTRR/MTHFD1/GOT2/OAT/MTHFD2/SDHB/GLUL	21
GO:0060038	GO:0060038	cardiac muscle cell proliferation	16/1691	62/18903	8.0545e-05	0.00337604	0.00295181	ERBB4/TGFB2/CDK1/FGFR2/MEF2C/FGF2/CXADR/CITED2/NKX2-5/SAV1/BMPR1A/JARID2/FOXC1/TENM4/VGLL4/ARID2	16
GO:0060419	GO:0060419	heart growth	22/1691	102/18903	8.13283e-05	0.00338486	0.00295953	ERBB4/TGFB2/CDK1/PDLIM5/FGFR2/MEF2C/FGF2/CXADR/RGS2/HEG1/CITED2/NKX2-5/FOXP1/AKAP6/SAV1/RGS4/BMPR1A/JARID2/FOXC1/TENM4/VGLL4/ARID2	22
GO:0044818	GO:0044818	mitotic G2/M transition checkpoint	14/1691	50/18903	8.53134e-05	0.00352589	0.00308284	CDK1/DTL/TICRR/ORC1/BRCA1/BARD1/RBBP8/PLK1/NAE1/TOPBP1/CLSPN/BLM/CHEK1/RINT1	14
GO:0007143	GO:0007143	female meiotic nuclear division	11/1691	33/18903	8.60483e-05	0.00353157	0.0030878	SYCP2/TRIP13/AURKA/FBXO5/CCNB2/TOP2A/NCAPH/TTK/PLK1/SPIRE1/MASTL	11
GO:0051231	GO:0051231	spindle elongation	7/1691	14/18903	8.83341e-05	0.00360038	0.00314797	PRC1/KIF23/BIRC5/KIF11/KIF4A/AURKB/RACGAP1	7
GO:0051383	GO:0051383	kinetochore organization	9/1691	23/18903	9.19739e-05	0.00372305	0.00325523	RNF4/CENPF/KNTC1/DLGAP5/SMC4/SMC2/NUF2/CENPW/CENPN	9
GO:0000723	GO:0000723	telomere maintenance	29/1691	154/18903	9.26621e-05	0.00372539	0.00325727	ZNF365/BRCA2/CCNE1/CCNE2/PCNA/RPA3/RIF1/ZNF827/PIF1/DNA2/HSP90AA1/CCT8/DHX36/MAPK1/TERT/ATR/RFC1/AURKB/BLM/CCT6A/ACTL6A/GNL3L/TCP1/MAP3K4/DCP2/EXO1/EXOSC10/PRKDC/CCT2	29
GO:0045005	GO:0045005	DNA-templated DNA replication maintenance of fidelity	15/1691	57/18903	0.000104966	0.00419154	0.00366484	ZNF365/MMS22L/BRCA2/GEN1/PCNA/MCM8/BRCA1/SETMAR/BARD1/DNA2/RBBP8/ZRANB3/ATR/POLE/BLM	15
GO:0010972	GO:0010972	negative regulation of G2/M transition of mitotic cell cycle	16/1691	64/18903	0.00012128	0.00481049	0.00420602	CDK1/FHL1/DTL/TICRR/ORC1/BRCA1/BARD1/RBBP8/PLK1/NAE1/AURKB/TOPBP1/CLSPN/BLM/CHEK1/RINT1	16
GO:0000731	GO:0000731	DNA synthesis involved in DNA repair	12/1691	40/18903	0.00013122	0.00517007	0.00452041	POLE2/RFC3/DTL/REV3L/PCNA/SIRT1/REV1/RRM1/USP1/POLE/WRNIP1/USP10	12
GO:0071496	GO:0071496	cellular response to external stimulus	50/1691	328/18903	0.000133786	0.00523624	0.00457827	WNT9B/GCGR/AQP1/AXL/FOSL1/LYN/AKR1C3/IFI16/SLC7A5/SNAI2/PRKAA2/IL15/FGF2/BAK1/MFSD2A/PTGS2/ATF2/TRIM24/CASP8/COL1A1/PMAIP1/ITGA2/BRIP1/PIEZO1/SIRT1/PLIN2/BAG3/ASNS/NUDT15/SLC9A1/LAMP2/PIK3C3/WDR45B/ADNP/MAPK1/ATF4/MAP1LC3B/MAPK8/SLC38A2/SESN3/ATG5/PIK3R4/CHEK1/CBS/HSPA8/FADS1/SEH1L/FNIP1/GLUL/EIF2AK4	50
GO:0018394	GO:0018394	peptidyl-lysine acetylation	34/1691	197/18903	0.000147117	0.00570092	0.00498456	CHD5/SNAI2/PRKAA2/BRCA2/HAT1/ATF2/CLOCK/AUTS2/BRCA1/SIRT1/ZNF451/TAF9/SMARCA5/ESCO1/ING5/DEK/POLE3/SUPT20H/ATG5/JADE2/TRRAP/TAF2/PAXIP1/BEND3/OGT/CHEK1/ACTL6A/KMT2A/PHF20/DIP2B/SIN3A/EPC2/DDX21/EP300	34
GO:1901605	GO:1901605	alpha-amino acid metabolic process	35/1691	205/18903	0.000147587	0.00570092	0.00498456	ATCAY/SLC7A7/GAD1/SCLY/NOS3/AASDHPPT/SLC7A11/ARG2/TST/CPS1/PSAT1/GPT2/GLDC/NOX4/ASNS/MCCC2/BCAT1/HIBADH/PPAT/AASS/SLC38A1/AADAT/ATF4/SERINC5/MTRR/MTHFD1/SERINC3/ATP7A/GOT2/OAT/CBS/GLUL/MTAP/GART/SEPHS1	35
GO:2001022	GO:2001022	positive regulation of response to DNA damage stimulus	30/1691	166/18903	0.000153112	0.00587592	0.00513757	ANKLE1/PRKCD/SMARCA2/RPL26/PCNA/PMAIP1/BRCA1/MSX1/SETMAR/SIRT1/SMCHD1/RIF1/PBK/FOXM1/UBE2V2/RBBP8/USP1/PHF10/ATR/SPIRE1/UBE2N/TRRAP/DTX3L/PAXIP1/ACTL6A/MMS19/EPC2/EYA3/PRKDC/ARID2	30
GO:0006301	GO:0006301	postreplication repair	11/1691	35/18903	0.000156904	0.0059492	0.00520164	POLE2/DTL/REV3L/PCNA/BRCA1/UBE2V2/REV1/USP1/UBE2N/RAD18/USP10	11
GO:0051256	GO:0051256	mitotic spindle midzone assembly	6/1691	11/18903	0.000158041	0.0059492	0.00520164	PRC1/KIF23/BIRC5/KIF4A/AURKB/RACGAP1	6
GO:0060623	GO:0060623	regulation of chromosome condensation	6/1691	11/18903	0.000158041	0.0059492	0.00520164	NCAPG/NCAPH/SMC4/SMARCA5/SMC2/NCAPD2	6
GO:0022613	GO:0022613	ribonucleoprotein complex biogenesis	68/1691	489/18903	0.000168696	0.00631008	0.00551718	METTL17/RPS24/RNU11/EXOSC8/SDAD1/RPL26/NSUN5/DIMT1/ZCCHC4/NOL11/IMP3/UTP23/EIF2A/TFB2M/TAF9/RPP30/EXOSC7/UTP20/RPS27/EIF3E/LYAR/RPF1/NIFK/HSP90AA1/RPP25/NIP7/RPS25/XPO1/SNRPA1/EXOSC9/ABCE1/ATR/RPF2/GCFC2/BRIX1/SRSF10/MRPS2/RPL7/AGO2/RSL1D1/NUDT21/RPL35A/WDR36/PRPF3/DDX56/URB2/SBDS/LSM4/GNL3L/NOP58/ADAR/RPS17/YTHDF2/NCBP1/WDR43/USP36/DDX21/EXOSC10/GLUL/PRKDC/RPS7/XRN2/PRPF8/RRN3/RAN/RPS15/MDN1/SRS…	68
GO:1902750	GO:1902750	negative regulation of cell cycle G2/M phase transition	16/1691	66/18903	0.000178944	0.00662702	0.00579429	CDK1/FHL1/DTL/TICRR/ORC1/BRCA1/BARD1/RBBP8/PLK1/NAE1/AURKB/TOPBP1/CLSPN/BLM/CHEK1/RINT1	16
GO:1902115	GO:1902115	regulation of organelle assembly	35/1691	207/18903	0.000179412	0.00662702	0.00579429	PTPRD/LRRC4B/SDC1/PRKAA2/NUPR1/PLK4/RNF4/STIL/CDKL1/CEP76/C9orf72/ASAP1/SASS6/RAB5A/SPAG5/BRCA1/KIF24/MPHOSPH9/CENPJ/WDPCP/PIP4K2A/ALMS1/PLK1/TPR/SYNE2/ATG5/CNOT1/RAB3GAP1/KIF15/CCP110/WRAP73/MAPK9/SMCR8/CDK5RAP2/CNOT2	35
GO:0034502	GO:0034502	protein localization to chromosome	23/1691	115/18903	0.000189486	0.00694177	0.00606949	CDK1/ESCO2/BRCA2/KNTC1/BUB1B/ZWILCH/MCM8/TTK/ZNF827/BUB3/VRK1/CCT8/CDCA5/PLK1/TERT/ATR/AURKB/CCT6A/JARID2/GNL3L/TCP1/RB1/CCT2	23
GO:0046931	GO:0046931	pore complex assembly	8/1691	20/18903	0.000190282	0.00694177	0.00606949	NDC1/AHCTF1/NUP153/NUP107/CCT8/NUP205/NUP98/NUP93	8
GO:0046605	GO:0046605	regulation of centrosome cycle	14/1691	54/18903	0.000210126	0.00761869	0.00666135	PLK4/STIL/AURKA/GEN1/CEP76/SASS6/BRCA1/SIRT1/WDR62/CENPJ/XPO1/ALMS1/CCNF/CDK5RAP2	14
GO:0010171	GO:0010171	body morphogenesis	13/1691	48/18903	0.000219022	0.00784495	0.00685918	TBX1/COL1A1/MSX1/WNT3/TIPARP/CDON/ZNF281/STRA6/RAB3GAP1/CLASP2/FLVCR1/MAB21L2/EP300	13
GO:0031297	GO:0031297	replication fork processing	13/1691	48/18903	0.000219022	0.00784495	0.00685918	ZNF365/MMS22L/BRCA2/GEN1/PCNA/BRCA1/SETMAR/BARD1/DNA2/RBBP8/ZRANB3/ATR/BLM	13
GO:0050684	GO:0050684	regulation of mRNA processing	26/1691	139/18903	0.000233332	0.00830717	0.00726332	CPEB1/MBNL3/PRDX6/SRSF2/BARD1/PAPOLA/QKI/MBNL2/DHX36/RBM15B/TRA2B/RAVER2/NUP98/SRSF10/TIA1/NUDT21/RBMXL1/SRSF3/NCBP1/SON/HSPA8/NCL/DYRK1A/SRSF7/SNRPA/SRSF6	26
GO:0044773	GO:0044773	mitotic DNA damage checkpoint signaling	18/1691	81/18903	0.000236765	0.00837893	0.00732606	CDK1/ATF2/DTL/TICRR/RPL26/FANCD2/BRCA1/PBK/CHEK2/GTSE1/PLK1/TOPBP1/CLSPN/BLM/CHEK1/RINT1/CDK2/PRKDC	18
GO:0016072	GO:0016072	rRNA metabolic process	42/1691	268/18903	0.000244093	0.00856926	0.00749248	RPS24/EXOSC8/RPL26/NSUN5/DIMT1/ZCCHC4/NOL11/IMP3/UTP23/TFB2M/RPP30/EXOSC7/UTP20/RPS27/LYAR/RPF1/NIFK/RPP25/RPS25/GTF3C3/EXOSC9/RPF2/BRIX1/RPL7/RSL1D1/RPL35A/WDR36/DDX56/SBDS/NOP58/RPS17/YTHDF2/WDR43/NCL/USP36/DDX21/EXOSC10/PRKDC/RPS7/XRN2/RPS15/MDN1	42
GO:0140058	GO:0140058	neuron projection arborization	10/1691	31/18903	0.000245043	0.00856926	0.00749248	NTNG2/FZD4/NRP1/ZNF365/CHRNA7/PAK6/MFSD2A/WNT5A/SEMA3A/MACF1	10
GO:0000910	GO:0000910	cytokinesis	32/1691	187/18903	0.000266269	0.00925675	0.00809357	ANLN/PLK4/BRCA2/PRC1/NUSAP1/ECT2/KIF20B/AURKA/CEP55/AHCTF1/E2F8/CENPV/KIF14/ANK3/KIF23/BIRC5/KIF4A/E2F7/PKP4/MYO19/PIK3C3/KIF20A/PLK1/SPIRE1/KLHL13/MYH10/AURKB/PIK3R4/CKAP2/CCP110/SON/RACGAP1	32
GO:0071479	GO:0071479	cellular response to ionizing radiation	17/1691	75/18903	0.000272015	0.00927753	0.00811175	IFI16/SNAI2/BRCA2/ECT2/CLOCK/RPL26/BRCA1/SIRT1/BARD1/CHEK2/TANK/INTS7/ATR/NET1/TSPYL5/BLM/RHNO1	17
GO:1903725	GO:1903725	regulation of phospholipid metabolic process	11/1691	37/18903	0.000272037	0.00927753	0.00811175	FABP3/HTR2B/PDGFB/RAB38/PRKCD/MFSD2A/APOC1/LDLR/SCARB1/IDH1/PHB2	11
GO:0030261	GO:0030261	chromosome condensation	13/1691	49/18903	0.00027396	0.00927753	0.00811175	TTN/CDK1/NCAPG/NUSAP1/TOP2A/NCAPH/SMC4/SMARCA5/SMC2/CDCA5/PLK1/NCAPD2/NCAPD3	13
GO:0007064	GO:0007064	mitotic sister chromatid cohesion	9/1691	26/18903	0.000274716	0.00927753	0.00811175	ESCO2/ESCO1/CDCA5/CDC20/DSCC1/SMC3/PDS5B/PDS5A/RB1	9
GO:0033598	GO:0033598	mammary gland epithelial cell proliferation	9/1691	26/18903	0.000274716	0.00927753	0.00811175	STAT6/BRCA2/IQGAP3/WNT5A/EPHA2/MAPK1/ID2/PHB2/ROBO1	9
GO:0002244	GO:0002244	hematopoietic progenitor cell differentiation	25/1691	133/18903	0.000281901	0.00935587	0.00818024	INHBA/ANKLE1/LYN/ANLN/ESCO2/ATF2/CITED2/TOP2A/PYGO1/EML1/PRRC2C/JAM3/C12orf29/DHX36/PCID2/NUDT21/SBDS/ADAR/FOXC1/YTHDF2/SIN3A/SP3/FNIP1/PRKDC/HSPA9	25
GO:0090231	GO:0090231	regulation of spindle checkpoint	8/1691	21/18903	0.000283367	0.00935587	0.00818024	MAD2L1/CCNB1/GEN1/BIRC5/PCID2/TPR/AURKB/CDK5RAP2	8
GO:0090266	GO:0090266	regulation of mitotic cell cycle spindle assembly checkpoint	8/1691	21/18903	0.000283367	0.00935587	0.00818024	MAD2L1/CCNB1/GEN1/BIRC5/PCID2/TPR/AURKB/CDK5RAP2	8
GO:1903504	GO:1903504	regulation of mitotic spindle checkpoint	8/1691	21/18903	0.000283367	0.00935587	0.00818024	MAD2L1/CCNB1/GEN1/BIRC5/PCID2/TPR/AURKB/CDK5RAP2	8
GO:0000302	GO:0000302	response to reactive oxygen species	34/1691	204/18903	0.000290805	0.00937187	0.00819423	AQP1/DDR2/AXL/FOSL1/CDK1/STAT6/APOE/AKR1C3/PPARGC1B/SDC1/NOS3/PRKCD/BAK1/ECT2/COL1A1/PPIF/PCNA/PRDX3/SIRT1/GCH1/FOXP1/PPP2CB/NUDT15/MAPK1/SIGMAR1/MAPK8/NET1/ZNF277/SESN3/CAT/ATP7A/MAPK9/CHUK/PRDX2	34
GO:0000022	GO:0000022	mitotic spindle elongation	6/1691	12/18903	0.000292134	0.00937187	0.00819423	PRC1/KIF23/BIRC5/KIF4A/AURKB/RACGAP1	6
GO:0090232	GO:0090232	positive regulation of spindle checkpoint	6/1691	12/18903	0.000292134	0.00937187	0.00819423	MAD2L1/GEN1/BIRC5/PCID2/TPR/AURKB	6
GO:0090267	GO:0090267	positive regulation of mitotic cell cycle spindle assembly checkpoint	6/1691	12/18903	0.000292134	0.00937187	0.00819423	MAD2L1/GEN1/BIRC5/PCID2/TPR/AURKB	6
GO:1903867	GO:1903867	extraembryonic membrane development	6/1691	12/18903	0.000292134	0.00937187	0.00819423	TMED2/E2F8/E2F7/PAXIP1/DNAJB6/MAP3K4	6
GO:0016573	GO:0016573	histone acetylation	31/1691	180/18903	0.000293366	0.00937187	0.00819423	CHD5/SNAI2/BRCA2/HAT1/ATF2/CLOCK/AUTS2/BRCA1/SIRT1/ZNF451/TAF9/SMARCA5/ING5/DEK/POLE3/SUPT20H/ATG5/JADE2/TRRAP/TAF2/PAXIP1/BEND3/OGT/CHEK1/ACTL6A/KMT2A/PHF20/SIN3A/EPC2/DDX21/EP300	31
GO:0055021	GO:0055021	regulation of cardiac muscle tissue growth	16/1691	69/18903	0.000309668	0.00983944	0.00860305	ERBB4/CDK1/FGFR2/MEF2C/FGF2/CXADR/RGS2/CITED2/NKX2-5/FOXP1/AKAP6/SAV1/RGS4/BMPR1A/JARID2/VGLL4	16
GO:0070192	GO:0070192	chromosome organization involved in meiotic cell cycle	17/1691	76/18903	0.000321608	0.0101642	0.008887	TEX15/SYCP2/TRIP13/BUB1/CCNE1/CCNE2/NDC1/BUB1B/FANCD2/NCAPH/BRIP1/SMC4/SMC2/SMC3/SUN1/NCAPD2/NCAPD3	17
GO:0006405	GO:0006405	RNA export from nucleus	19/1691	90/18903	0.000324686	0.0102069	0.00892432	POM121C/DDX39A/NUP155/NUP160/NUP153/NUP85/NUP107/RBM15B/AGFG1/PCID2/NUP188/TPR/NRDE2/SRSF3/NCBP1/NUP93/XPOT/XPO5/RAN	19
GO:0034508	GO:0034508	centromere complex assembly	10/1691	32/18903	0.000328072	0.0102587	0.00896966	RNF4/CENPF/KNTC1/DLGAP5/CENPV/CENPW/HJURP/HELLS/CENPN/RB1	10
GO:0007062	GO:0007062	sister chromatid cohesion	15/1691	63/18903	0.000348462	0.010839	0.00947702	ESCO2/BUB1/BUB1B/ESCO1/CDCA5/CDC20/PLK1/DSCC1/KIF22/SMC3/PHB2/PDS5B/PDS5A/RB1/MCMBP	15
GO:0070828	GO:0070828	heterochromatin organization	19/1691	91/18903	0.000376501	0.0116499	0.010186	HAT1/CENPV/SIRT1/SMCHD1/RIF1/HP1BP3/SMARCA5/TET1/POLE3/TPR/HELLS/BEND3/SIN3A/BAZ1A/CDK2/SETD7/ATF7IP/SCMH1/RB1	19
GO:0070200	GO:0070200	establishment of protein localization to telomere	7/1691	17/18903	0.000393444	0.0121107	0.0105889	BRCA2/ZNF827/CCT8/TERT/CCT6A/TCP1/CCT2	7
GO:0045931	GO:0045931	positive regulation of mitotic cell cycle	24/1691	129/18903	0.00043259	0.0132467	0.0115821	DDR2/CDK1/BRCA2/CCNB1/STIL/CDC25C/DTL/FBXO5/DLGAP5/SASS6/RRM2/ASNS/CENPJ/RRM1/UBE2C/CDCA5/PLRG1/SHB/TERT/PHB2/EIF4E/SIN3A/RB1/ANAPC5	24
GO:1901607	GO:1901607	alpha-amino acid biosynthetic process	16/1691	71/18903	0.000436837	0.0133078	0.0116355	AASDHPPT/CPS1/PSAT1/ASNS/BCAT1/AASS/SERINC5/MTRR/MTHFD1/SERINC3/GOT2/OAT/CBS/GLUL/MTAP/SEPHS1	16
GO:1901989	GO:1901989	positive regulation of cell cycle phase transition	23/1691	122/18903	0.000464213	0.0140692	0.0123013	DDR2/CDK1/CCNB1/ATAD5/STIL/CDC25C/DTL/FBXO5/FAM83D/DLGAP5/SASS6/RRM2/CENPJ/CHEK2/RRM1/UBE2C/CDCA5/PLRG1/TERT/PHB2/SIN3A/RB1/ANAPC5	23
GO:2000045	GO:2000045	regulation of G1/S transition of mitotic cell cycle	31/1691	185/18903	0.000478749	0.0144358	0.0126218	MYO16/DDR2/INHBA/FHL1/SMARCA2/STIL/CTDSP1/RPL26/SASS6/KIF14/WEE1/RRM2/E2F7/CENPJ/CHEK2/RRM1/GTSE1/PLRG1/PHF10/RBL2/TERT/ID2/APPL2/ACTL6A/RBL1/ECD/CTDSPL/CDK2/RB1/PRKDC/ARID2	31
GO:0002262	GO:0002262	myeloid cell homeostasis	29/1691	169/18903	0.000481264	0.0144379	0.0126237	KCNQ1/INHBA/AXL/LYN/LIPA/TRAF3IP2/BAK1/SLC7A11/RPS24/B2M/CITED2/PDE4B/LYAR/JAM3/ID2/MTHFD1/SFXN1/ADAR/NF1/FLVCR1/RPS17/SLC25A5/SP3/HMGB2/RB1/PRKDC/PRMT1/PTBP3/HSPA9	29
GO:1901992	GO:1901992	positive regulation of mitotic cell cycle phase transition	20/1691	100/18903	0.000483748	0.0144391	0.0126248	DDR2/CDK1/CCNB1/STIL/CDC25C/DTL/FBXO5/DLGAP5/SASS6/RRM2/CENPJ/RRM1/UBE2C/CDCA5/PLRG1/TERT/PHB2/SIN3A/RB1/ANAPC5	20
GO:0034063	GO:0034063	stress granule assembly	9/1691	28/18903	0.00051532	0.0153042	0.0133811	PRKAA2/C9orf72/PRRC2C/TIA1/YTHDF3/YTHDF2/ATXN2/OGFOD1/RPS23	9
GO:0018393	GO:0018393	internal peptidyl-lysine acetylation	31/1691	186/18903	0.000526307	0.0155524	0.0135981	CHD5/SNAI2/BRCA2/HAT1/ATF2/CLOCK/AUTS2/BRCA1/SIRT1/ZNF451/TAF9/SMARCA5/ING5/DEK/POLE3/SUPT20H/ATG5/JADE2/TRRAP/TAF2/PAXIP1/BEND3/OGT/CHEK1/ACTL6A/KMT2A/PHF20/SIN3A/EPC2/DDX21/EP300	31
GO:0042398	GO:0042398	cellular modified amino acid biosynthetic process	12/1691	46/18903	0.00055205	0.0162319	0.0141923	CKMT1B/CKMT1A/SLC7A11/PLSCR1/GCH1/MGST2/CKB/MTHFD1L/PTDSS1/CHAC1/MTHFD1/GART	12
GO:0006611	GO:0006611	protein export from nucleus	14/1691	59/18903	0.000563542	0.0162819	0.014236	ANKLE1/CSE1L/RANBP17/SMURF1/BAG3/BARD1/XPO1/XPO4/CTDSPL2/TPR/XPO7/XPO5/RAN/HSPA9	14
GO:0072666	GO:0072666	establishment of protein localization to vacuole	14/1691	59/18903	0.000563542	0.0162819	0.014236	AP3M1/CACNG8/MVB12A/SCARB2/SMURF1/NEDD4/CACNG7/VPS13A/LAMP2/PIK3C3/VPS37C/PIK3R4/HSPA8/RAB7A	14
GO:0007095	GO:0007095	mitotic G2 DNA damage checkpoint signaling	10/1691	34/18903	0.000565098	0.0162819	0.014236	CDK1/DTL/TICRR/BRCA1/PLK1/TOPBP1/CLSPN/BLM/CHEK1/RINT1	10
GO:0042558	GO:0042558	pteridine-containing compound metabolic process	10/1691	34/18903	0.000565098	0.0162819	0.014236	AASDHPPT/ALDH1L2/GGH/GCH1/MTHFD1L/SLC25A32/MTRR/MTHFD1/MTHFD2/GART	10
GO:0048872	GO:0048872	homeostasis of number of cells	44/1691	296/18903	0.000567525	0.0162819	0.014236	EMCN/KCNQ1/LMO1/INHBA/AXL/LYN/GLIS2/LIPA/NOS3/TRAF3IP2/MEF2C/BAK1/SLC7A11/RPS24/CCNB2/B2M/CITED2/PMAIP1/PDE4B/LYAR/JAM3/MIF/FSTL1/DOCK11/LGR4/ID2/MTHFD1/SFXN1/KMT2A/ADAR/NF1/FLVCR1/RPS17/SLC25A5/SP3/HMGB2/RB1/PRDX2/PRKDC/RC3H2/PRMT1/RRN3/PTBP3/HSPA9	44
GO:0045740	GO:0045740	positive regulation of DNA replication	11/1691	40/18903	0.000572727	0.0163518	0.0142971	BCAR3/CDK1/ATAD5/PCNA/E2F8/SMARCA5/E2F7/DNA2/DBF4/BAZ1A/CDK2	11
GO:0031668	GO:0031668	cellular response to extracellular stimulus	40/1691	262/18903	0.000579748	0.0163751	0.0143175	WNT9B/GCGR/AXL/FOSL1/LYN/AKR1C3/IFI16/SLC7A5/SNAI2/PRKAA2/IL15/MFSD2A/ATF2/TRIM24/COL1A1/PMAIP1/BRIP1/SIRT1/PLIN2/ASNS/NUDT15/LAMP2/PIK3C3/WDR45B/ADNP/MAPK1/ATF4/MAP1LC3B/MAPK8/SLC38A2/SESN3/ATG5/PIK3R4/CBS/HSPA8/FADS1/SEH1L/FNIP1/GLUL/EIF2AK4	40
GO:0046599	GO:0046599	regulation of centriole replication	8/1691	23/18903	0.000580457	0.0163751	0.0143175	PLK4/STIL/CEP76/SASS6/BRCA1/CENPJ/ALMS1/CDK5RAP2	8
GO:0051056	GO:0051056	regulation of small GTPase mediated signal transduction	45/1691	305/18903	0.000581899	0.0163751	0.0143175	RASAL3/ARHGAP24/SWAP70/NRP1/TGFB2/OBSCN/APOE/ARHGAP5/PLEKHG4B/RASA2/ECT2/AUTS2/FGD4/HEG1/ARHGAP27/KIF14/GARNL3/EPS8/FOXM1/CDC42SE2/TIAM1/PPP2CB/DENND4B/ARHGAP11A/CDON/ARHGAP21/ARHGEF19/RALGPS2/SRGAP2/DNMBP/MADD/NET1/ARHGAP42/RALGAPA1/ARHGAP12/OGT/ROBO1/FAM13A/FBXO8/NF1/RACGAP1/ARHGAP10/DLC1/CYTH3/GNA13	45
GO:0046653	GO:0046653	tetrahydrofolate metabolic process	7/1691	18/18903	0.000594309	0.0163751	0.0143175	AASDHPPT/ALDH1L2/GCH1/MTHFD1L/MTHFD1/MTHFD2/GART	7
GO:0051988	GO:0051988	regulation of attachment of spindle microtubules to kinetochore	7/1691	18/18903	0.000594309	0.0163751	0.0143175	CCNB1/ECT2/SPAG5/BIRC5/AURKB/KNSTRN/RACGAP1	7
GO:0010232	GO:0010232	vascular transport	18/1691	87/18903	0.00059571	0.0163751	0.0143175	SLC2A3/APOE/SLC7A5/MFSD2A/SLC7A2/TFRC/SLC6A9/SLC16A1/SLC44A1/SLC29A1/SLC38A1/ABCC4/SLC38A2/SLC29A2/SLC7A1/SLC2A13/ABCC1/SLC5A6	18
GO:0150104	GO:0150104	transport across blood-brain barrier	18/1691	87/18903	0.00059571	0.0163751	0.0143175	SLC2A3/APOE/SLC7A5/MFSD2A/SLC7A2/TFRC/SLC6A9/SLC16A1/SLC44A1/SLC29A1/SLC38A1/ABCC4/SLC38A2/SLC29A2/SLC7A1/SLC2A13/ABCC1/SLC5A6	18
GO:1900182	GO:1900182	positive regulation of protein localization to nucleus	18/1691	87/18903	0.00059571	0.0163751	0.0143175	CDK1/GLIS2/PRKCD/PTGS2/ECT2/TFRC/BAG3/HSP90AA1/CCT8/PLK1/TERT/IPO5/TPR/DTX3L/CCT6A/TCP1/CCT2/RAN	18
GO:0016049	GO:0016049	cell growth	66/1691	493/18903	0.000601448	0.0164563	0.0143885	SEMA6D/NRP1/INHBA/TGFB2/APOE/PDLIM5/NPR1/PAK6/FHL1/SEMA4A/MFSD2A/SEMA3F/SMARCA2/L1CAM/TMEM97/AURKA/RGS2/AUTS2/TAF9B/C9orf72/ALCAM/SLC25A33/MSX1/WNT3/SIRT1/SMURF1/KIF14/WNT5A/CRKL/FOXP1/ING5/SEMA3A/AKAP6/HSP90AA1/CACNG7/SLC9A1/VCL/FGF13/ADNP/EPB41L5/SYT1/EXOSC9/SOCS2/ADNP2/NET1/TEAD1/ADAM15/RAPH1/ZNF639/RYK/ENO1/RGS4/SPG11/WASF1/RBBP7/RPS6KA1/PRDM11/NCBP1/VGLL4/DIP2B/SIN3A/RB1/EIF2AK4/MACF1/PPT1/I…	66
GO:0003151	GO:0003151	outflow tract morphogenesis	17/1691	80/18903	0.000606296	0.0165125	0.0144376	TBX1/NRP1/TGFB2/JAG1/FZD1/FGFR2/MEF2C/ATF2/PLXND1/CITED2/NKX2-5/WNT5A/SEC24B/CRKL/ROBO1/BMPR1A/FOXC1	17
GO:0006475	GO:0006475	internal protein amino acid acetylation	31/1691	188/18903	0.000634071	0.0171897	0.0150297	CHD5/SNAI2/BRCA2/HAT1/ATF2/CLOCK/AUTS2/BRCA1/SIRT1/ZNF451/TAF9/SMARCA5/ING5/DEK/POLE3/SUPT20H/ATG5/JADE2/TRRAP/TAF2/PAXIP1/BEND3/OGT/CHEK1/ACTL6A/KMT2A/PHF20/SIN3A/EPC2/DDX21/EP300	31
GO:1990138	GO:1990138	neuron projection extension	29/1691	172/18903	0.000646579	0.0174488	0.0152562	SEMA6D/NRP1/APOE/PAK6/SEMA4A/SEMA3F/L1CAM/AURKA/AUTS2/C9orf72/ALCAM/WNT3/SMURF1/WNT5A/SEMA3A/HSP90AA1/CACNG7/VCL/ADNP/SYT1/RAPH1/RYK/SPG11/WASF1/DIP2B/SIN3A/EIF2AK4/MACF1/IQGAP1	29
GO:0046686	GO:0046686	response to cadmium ion	14/1691	60/18903	0.000675413	0.0181374	0.0158583	MT1E/CDK1/AKR1C3/PRNP/PCNA/MT2A/MAPK1/TERT/MAPK8/SORD/CAT/ATP7A/MAPK9/CHUK	14
GO:0010824	GO:0010824	regulation of centrosome duplication	12/1691	47/18903	0.000681738	0.0181374	0.0158583	PLK4/STIL/GEN1/CEP76/SASS6/BRCA1/SIRT1/CENPJ/XPO1/ALMS1/CCNF/CDK5RAP2	12
GO:0061647	GO:0061647	histone H3-K9 modification	12/1691	47/18903	0.000681738	0.0181374	0.0158583	ZNF274/BRCA1/SIRT1/ZNF451/RIF1/DNMT3B/SUV39H2/BEND3/CHEK1/JARID2/KMT2A/SETD7	12
GO:0000018	GO:0000018	regulation of DNA recombination	24/1691	133/18903	0.000684374	0.0181374	0.0158583	TEX15/CLCF1/ANKLE1/STAT6/ZNF365/ATAD5/KLHL15/PARPBP/TFRC/SMCHD1/RIF1/RBBP8/POLQ/ZRANB3/KPNA2/TRRAP/PAXIP1/BLM/CHEK1/ACTL6A/MMS19/EPC2/UBQLN4/ARID2	24
GO:0001736	GO:0001736	establishment of planar polarity	16/1691	74/18903	0.000710551	0.0185812	0.0162464	WNT9B/ERBB4/FZD1/DLG3/FZD6/VANGL1/SMURF1/WNT5A/SEC24B/TIAM1/PRICKLE1/GPC6/FZD3/ARHGEF19/WDPCP/RYK	16
GO:0007164	GO:0007164	establishment of tissue polarity	16/1691	74/18903	0.000710551	0.0185812	0.0162464	WNT9B/ERBB4/FZD1/DLG3/FZD6/VANGL1/SMURF1/WNT5A/SEC24B/TIAM1/PRICKLE1/GPC6/FZD3/ARHGEF19/WDPCP/RYK	16
GO:0030330	GO:0030330	DNA damage response, signal transduction by p53 class mediator	16/1691	74/18903	0.000710551	0.0185812	0.0162464	SNAI2/BRCA2/RPL26/PMAIP1/MSX1/SIRT1/FOXM1/E2F7/CHEK2/MIF/GTSE1/ATR/PAXIP1/COPS3/DYRK1A/USP10	16
GO:0009069	GO:0009069	serine family amino acid metabolic process	11/1691	41/18903	0.000720195	0.0187505	0.0163943	SCLY/SLC7A11/TST/PSAT1/GLDC/SERINC5/MTHFD1/SERINC3/CBS/GART/SEPHS1	11
GO:0050685	GO:0050685	positive regulation of mRNA processing	10/1691	35/18903	0.000728375	0.0188802	0.0165078	CPEB1/PRDX6/DHX36/TRA2B/NUP98/NUDT21/RBMXL1/NCBP1/HSPA8/NCL	10
GO:0001822	GO:0001822	kidney development	45/1691	309/18903	0.000769459	0.0198581	0.0173628	WNT9B/CYP26B1/TEK/AQP1/PDGFB/NRP1/ERBB4/TGFB2/FBN1/JAG1/OSR2/GLIS2/HAS2/SDC1/TRAF3IP2/FGFR2/MEF2C/FGF2/HOXD11/FRAS1/ARG2/CENPF/PLXND1/FMN1/IRX3/NUP160/DYNC2H1/PYGO1/PODXL/WNT5A/NID1/TIPARP/HSPB11/NUP85/NUP107/WDPCP/LGR4/SERPINF1/STRA6/CAT/HELLS/AKR1B1/FOXC1/NF1/IQGAP1	45
GO:0034614	GO:0034614	cellular response to reactive oxygen species	26/1691	150/18903	0.000787429	0.0202335	0.017691	AQP1/DDR2/AXL/CDK1/STAT6/AKR1C3/PPARGC1B/NOS3/PRKCD/ECT2/PPIF/PCNA/PRDX3/SIRT1/GCH1/FOXP1/MAPK1/SIGMAR1/MAPK8/NET1/ZNF277/CAT/ATP7A/MAPK9/CHUK/PRDX2	26
GO:0001833	GO:0001833	inner cell mass cell proliferation	6/1691	14/18903	0.000811379	0.0204053	0.0178413	BRCA2/GINS4/COPS2/CHEK1/SBDS/PALB2	6
GO:0018206	GO:0018206	peptidyl-methionine modification	6/1691	14/18903	0.000811379	0.0204053	0.0178413	METAP2/NAA16/NAA25/NAA20/METAP1/NAA15	6
GO:0050667	GO:0050667	homocysteine metabolic process	6/1691	14/18903	0.000811379	0.0204053	0.0178413	TST/CPS1/NOX4/MTRR/MTHFD1/CBS	6
GO:0051255	GO:0051255	spindle midzone assembly	6/1691	14/18903	0.000811379	0.0204053	0.0178413	PRC1/KIF23/BIRC5/KIF4A/AURKB/RACGAP1	6
GO:1902969	GO:1902969	mitotic DNA replication	6/1691	14/18903	0.000811379	0.0204053	0.0178413	BRCA2/GINS3/MCM4/MCM3/MCM6/MCM2	6
GO:0009267	GO:0009267	cellular response to starvation	29/1691	175/18903	0.000859726	0.0215296	0.0188242	WNT9B/GCGR/AKR1C3/IFI16/SLC7A5/PRKAA2/MFSD2A/ATF2/PMAIP1/SIRT1/PLIN2/ASNS/LAMP2/PIK3C3/WDR45B/MAPK1/ATF4/MAP1LC3B/MAPK8/SLC38A2/SESN3/ATG5/PIK3R4/HSPA8/FADS1/SEH1L/FNIP1/GLUL/EIF2AK4	29
GO:0010212	GO:0010212	response to ionizing radiation	25/1691	143/18903	0.000865459	0.0215725	0.0188618	IFI16/SNAI2/BAK1/BRCA2/ECT2/CLOCK/TICRR/RPL26/FANCD2/BRCA1/SIRT1/RAD54L/BARD1/CHEK2/TANK/INTS7/ATR/NET1/TSPYL5/PAXIP1/TOPBP1/BLM/RHNO1/EYA3/PRKDC	25
GO:1901978	GO:1901978	positive regulation of cell cycle checkpoint	7/1691	19/18903	0.00086874	0.0215725	0.0188618	MAD2L1/GEN1/PBK/BIRC5/PCID2/TPR/AURKB	7
GO:0007292	GO:0007292	female gamete generation	27/1691	159/18903	0.00087266	0.0215792	0.0188676	SYCP2/INHBA/FOSL1/TRIP13/NOS3/ASPM/BRCA2/PTGS2/AURKA/FBXO5/RGS2/CCNB2/TOP2A/NCAPH/MCM8/SIRT1/TTK/GAS2/DIAPH2/TAF4B/BMPR1B/PLK1/SHB/SPIRE1/PAQR7/MASTL/YTHDF2	27
GO:0006623	GO:0006623	protein targeting to vacuole	11/1691	42/18903	0.000897862	0.0221098	0.0193316	AP3M1/SCARB2/SMURF1/NEDD4/VPS13A/LAMP2/PIK3C3/VPS37C/PIK3R4/HSPA8/RAB7A	11
GO:0070198	GO:0070198	protein localization to chromosome, telomeric region	9/1691	30/18903	0.000906161	0.0222216	0.0194293	BRCA2/ZNF827/CCT8/TERT/ATR/CCT6A/GNL3L/TCP1/CCT2	9
GO:0031507	GO:0031507	heterochromatin formation	17/1691	83/18903	0.000942033	0.0230058	0.020115	HAT1/CENPV/SIRT1/SMCHD1/RIF1/SMARCA5/TET1/POLE3/TPR/HELLS/BEND3/SIN3A/BAZ1A/CDK2/ATF7IP/SCMH1/RB1	17
GO:0060420	GO:0060420	regulation of heart growth	16/1691	76/18903	0.000964907	0.0234328	0.0204884	ERBB4/CDK1/FGFR2/MEF2C/FGF2/CXADR/RGS2/CITED2/NKX2-5/FOXP1/AKAP6/SAV1/RGS4/BMPR1A/JARID2/VGLL4	16
GO:0007004	GO:0007004	telomere maintenance via telomerase	15/1691	69/18903	0.000971412	0.0234328	0.0204884	PIF1/HSP90AA1/CCT8/MAPK1/TERT/ATR/RFC1/AURKB/CCT6A/GNL3L/TCP1/MAP3K4/DCP2/EXOSC10/CCT2	15
GO:0061180	GO:0061180	mammary gland epithelium development	15/1691	69/18903	0.000971412	0.0234328	0.0204884	ERBB4/STAT6/FGFR2/FGF2/BRCA2/IQGAP3/MSX1/WNT3/WNT5A/EPHA2/MAPK1/ID2/PHB2/ROBO1/NR3C1	15
GO:0033314	GO:0033314	mitotic DNA replication checkpoint signaling	5/1691	10/18903	0.000977606	0.0234864	0.0205352	TICRR/ORC1/NAE1/TOPBP1/CLSPN	5
GO:0032200	GO:0032200	telomere organization	30/1691	185/18903	0.00101468	0.0242784	0.0212277	ZNF365/BRCA2/CCNE1/HAT1/CCNE2/PCNA/RPA3/RIF1/ZNF827/PIF1/DNA2/HSP90AA1/CCT8/DHX36/MAPK1/TERT/ATR/RFC1/AURKB/BLM/CCT6A/ACTL6A/GNL3L/TCP1/MAP3K4/DCP2/EXO1/EXOSC10/PRKDC/CCT2	30
GO:0034470	GO:0034470	ncRNA processing	59/1691	439/18903	0.00103772	0.0246374	0.0215415	RPS24/EXOSC8/RPL26/NSUN5/NUP155/DIMT1/ZCCHC4/NOL11/IMP3/UTP23/TFB2M/RPP30/EXOSC7/UTP20/RPS27/TRMT10C/LYAR/RPF1/TRIT1/NIFK/DUS3L/RPP25/RPS25/INTS7/ADAT2/EXOSC9/TERT/ZC3H7A/TOE1/RPF2/BRIX1/TSN/RPL7/AGO2/RSL1D1/RPL35A/WDR36/TSEN15/DDX56/SBDS/YRDC/NOP58/ADAR/SRSF3/ELP2/PRKRA/RPS17/YTHDF2/NCBP1/WDR43/USP36/DDX21/EXOSC10/PRKDC/RPS7/XRN2/RPS15/MDN1/GRSF1	59
GO:2000027	GO:2000027	regulation of animal organ morphogenesis	23/1691	129/18903	0.00103802	0.0246374	0.0215415	WNT9B/TBX1/FZD1/SNAI2/FGF2/FZD6/CITED2/VANGL1/MSX1/SMURF1/WNT5A/SEC24B/TIAM1/PRICKLE1/GPC6/FZD3/ARHGEF19/LGR4/BTBD7/RYK/PHB2/ROBO1/BMPR1A	23
GO:0046949	GO:0046949	fatty-acyl-CoA biosynthetic process	8/1691	25/18903	0.001089	0.0256414	0.0224194	ACSL5/ACSL4/ELOVL6/HSD17B12/ELOVL5/SLC25A1/PPT1/ACACA	8
GO:0051984	GO:0051984	positive regulation of chromosome segregation	8/1691	25/18903	0.001089	0.0256414	0.0224194	CCNB1/NCAPG/NCAPH/SMC4/BIRC5/SMC2/RAD18/AURKB	8
GO:0042594	GO:0042594	response to starvation	33/1691	211/18903	0.00111027	0.025942	0.0226822	WNT9B/GCGR/AKR1C3/IFI16/SLC7A5/PRKAA2/MFSD2A/ATF2/CPS1/PMAIP1/EIF2A/SIRT1/PLIN2/ASNS/LAMP2/PIK3C3/WDR45B/MAPK1/ATF4/MAP1LC3B/MAPK8/SLC38A2/SESN3/ATG5/OXCT1/PIK3R4/FOXK1/HSPA8/FADS1/SEH1L/FNIP1/GLUL/EIF2AK4	33
GO:0060537	GO:0060537	muscle tissue development	57/1691	422/18903	0.00111055	0.025942	0.0226822	CYP26B1/MYBPC3/TTN/TBX1/VAMP5/ERBB4/TGFB2/CDK1/SMYD1/PDLIM5/HOXD10/LOX/FHOD3/FGFR2/MEF2C/FGF2/NUPR1/ITGA7/CXADR/RGS2/CENPF/FOXN2/HEG1/CITED2/MYLK3/NOX4/IRX3/MSX1/XK/NKX2-5/WNT5A/FOXP1/TIPARP/AKAP6/SLC9A1/CDON/HDAC9/ID2/ZFAND5/STRA6/COPS2/ATG5/SAV1/MYLK/RGS4/SPG11/BMPR1A/JARID2/FOXC1/NF1/TENM4/VGLL4/RB1/NLN/ARID2/PRMT1/EP300	57
GO:0050767	GO:0050767	regulation of neurogenesis	52/1691	377/18903	0.00112501	0.0261765	0.0228872	PTPRD/DPYSL5/SEMA6D/CLCF1/NRP1/LYN/CX3CL1/SLC7A5/ZNF365/NPTN/SEMA4A/FGF2/PRKCI/ASPM/SEMA3F/CTDSP1/L1CAM/B2M/SS18L2/PLXND1/PRTG/WNT3/SMURF1/WNT5A/TIAM1/WDR62/SEMA3A/RGS14/FGF13/FZD3/ADNP/LDLR/DHX36/DYNLT1/ID2/SERPINF1/APPL2/RYK/ANKRD27/DOCK7/ROBO1/BMPR1A/NF1/TENM4/YTHDF2/HOOK3/CERS2/DIP2B/HMGB2/RB1/CAPRIN1/MACF1	52
GO:0048675	GO:0048675	axon extension	22/1691	122/18903	0.00113184	0.0262321	0.0229358	SEMA6D/NRP1/APOE/SEMA4A/SEMA3F/L1CAM/AUTS2/C9orf72/ALCAM/WNT3/SMURF1/WNT5A/SEMA3A/HSP90AA1/VCL/ADNP/RAPH1/RYK/SPG11/DIP2B/SIN3A/MACF1	22
GO:0022616	GO:0022616	DNA strand elongation	10/1691	37/18903	0.00117176	0.0270511	0.0236519	RFC3/MCM4/PCNA/DNA2/MCM3/POLE3/TERT/POLE/ACTL6A/MCM7	10
GO:0060840	GO:0060840	artery development	20/1691	107/18903	0.0011813	0.0271424	0.0237318	TBX1/NRP1/TGFB2/JAG1/APOE/LOX/APOB/PLXND1/LOXL1/CITED2/SEC24B/PRICKLE1/LDLR/STRA6/MYLK/ROBO1/BMPR1A/FOXC1/NF1/ARID2	20
GO:0001843	GO:0001843	neural tube closure	18/1691	92/18903	0.0011849	0.0271424	0.0237318	TGFB2/FZD1/TMED2/FZD6/STIL/KIF20B/CITED2/WNT5A/SEC24B/PRICKLE1/FZD3/MTHFD1L/MTHFD1/PRKACB/DLC1/OPA1/PHACTR4/RPS7	18
GO:0097193	GO:0097193	intrinsic apoptotic signaling pathway	43/1691	298/18903	0.00119793	0.027335	0.0239002	ATP2A1/IFI16/SNAI2/PRKCD/NONO/BAK1/NUPR1/BRCA2/PTGS2/ATAD5/PLAUR/ATF2/TMEM117/RPL26/PTPMT1/PPIF/TAF9B/PMAIP1/BRCA1/MSX1/SIRT1/VDAC2/TAF9/PDK1/CUL1/CHEK2/EPHA2/MIF/MELK/ATF4/RTKN2/CHAC1/DNAJC10/HELLS/ENO1/SERINC3/PRKRA/OPA1/PRKDC/DNM1L/RPS7/RRN3/EP300	43
GO:0048588	GO:0048588	developmental cell growth	35/1691	229/18903	0.00121209	0.0274622	0.0240114	SEMA6D/NRP1/APOE/PDLIM5/PAK6/SEMA4A/SEMA3F/L1CAM/AURKA/RGS2/AUTS2/C9orf72/ALCAM/WNT3/SMURF1/WNT5A/FOXP1/SEMA3A/AKAP6/HSP90AA1/CACNG7/VCL/FGF13/ADNP/SYT1/RAPH1/RYK/RGS4/SPG11/WASF1/DIP2B/SIN3A/EIF2AK4/MACF1/IQGAP1	35
GO:1903829	GO:1903829	positive regulation of protein localization	60/1691	451/18903	0.0012128	0.0274622	0.0240114	MYOM1/NECAB2/FRMD4A/TTN/ERBB4/TGFB2/CDK1/GLIS2/CD33/RAB38/PRKAA2/PRKCD/ACSL4/NPTN/PRKCI/PTGS2/ECT2/KIF20B/PRNP/PLS1/ZFAND1/ABHD17C/TFRC/ANK3/GPD1L/BAG3/WNT5A/VRK1/CENPJ/HSP90AA1/IER3IP1/EPHA2/RER1/SEC24A/CCT8/XPO4/CTDSPL2/PLK1/TERT/WNK3/IPO5/MAPK8/MYH10/TPR/UBE2L3/PTPN9/DTX3L/OXCT1/GNAI1/CCT6A/GNL3L/TCP1/TMEM30A/EDEM1/MYO18A/USP36/GLUL/CCT2/DNM1L/RAN	60
GO:0048640	GO:0048640	negative regulation of developmental growth	21/1691	115/18903	0.0012297	0.027693	0.0242132	PLAC8/SEMA6D/NRP1/SEMA4A/SEMA3F/STK3/CXADR/RGS2/CITED2/WNT3/WNT5A/FOXP1/SEMA3A/FGF13/SOCS2/RYK/SAV1/RGS4/JARID2/VGLL4/DIP2B	21
GO:0060043	GO:0060043	regulation of cardiac muscle cell proliferation	12/1691	50/18903	0.00123236	0.027693	0.0242132	ERBB4/CDK1/FGFR2/MEF2C/FGF2/CXADR/CITED2/NKX2-5/SAV1/BMPR1A/JARID2/VGLL4	12
GO:0000054	GO:0000054	ribosomal subunit export from nucleus	6/1691	15/18903	0.00125041	0.0278865	0.0243824	SDAD1/XPO1/ABCE1/RAN/RPS15/MDN1	6
GO:0033750	GO:0033750	ribosome localization	6/1691	15/18903	0.00125041	0.0278865	0.0243824	SDAD1/XPO1/ABCE1/RAN/RPS15/MDN1	6
GO:0040029	GO:0040029	epigenetic regulation of gene expression	27/1691	163/18903	0.00128061	0.0284527	0.0248775	KCNQ1/IFI16/HAT1/CENPV/BRCA1/SIRT1/SMCHD1/RIF1/SMARCA5/TET1/RBM15B/POLE3/TPR/HELLS/BEND3/OGT/CHEK1/JARID2/PHF20/SIN3A/BAZ1A/CDK2/ATF7IP/SCMH1/RB1/EXOSC10/EP300	27
GO:0072175	GO:0072175	epithelial tube formation	24/1691	139/18903	0.00129807	0.0285866	0.0249945	WNT9B/TGFB2/FZD1/TMED2/FGFR2/FGF2/FZD6/STK3/STIL/KIF20B/CITED2/IRX3/PODXL/WNT5A/SEC24B/PRICKLE1/FZD3/MTHFD1L/MTHFD1/PRKACB/DLC1/OPA1/PHACTR4/RPS7	24
GO:0008347	GO:0008347	glial cell migration	13/1691	57/18903	0.00130204	0.0285866	0.0249945	PTPRB/TGFB2/CX3CL1/CSPG4/RRAS2/SRGAP2C/CRKL/SRGAP2/SYNE2/SUN1/NF1/CERS2/CD9	13
GO:0090175	GO:0090175	regulation of establishment of planar polarity	13/1691	57/18903	0.00130204	0.0285866	0.0249945	WNT9B/FZD1/FZD6/VANGL1/SMURF1/WNT5A/SEC24B/TIAM1/PRICKLE1/GPC6/FZD3/ARHGEF19/RYK	13
GO:1902806	GO:1902806	regulation of cell cycle G1/S phase transition	33/1691	213/18903	0.00130599	0.0285866	0.0249945	MYO16/DDR2/INHBA/FHL1/SMARCA2/STIL/CTDSP1/FAM83D/RPL26/SASS6/KIF14/WEE1/RRM2/E2F7/CENPJ/CHEK2/RRM1/GTSE1/PLRG1/PHF10/RBL2/TERT/ID2/APPL2/PHB2/ACTL6A/RBL1/ECD/CTDSPL/CDK2/RB1/PRKDC/ARID2	33
GO:0030199	GO:0030199	collagen fibril organization	14/1691	64/18903	0.00132905	0.0289842	0.0253421	DDR2/TGFB2/CHADL/LOX/ADAMTS3/COL1A1/LOXL1/COLGALT2/P4HA1/ATP7A/FOXC1/NF1/SERPINH1/RB1	14
GO:0060606	GO:0060606	tube closure	18/1691	93/18903	0.00134879	0.0293064	0.0256239	TGFB2/FZD1/TMED2/FZD6/STIL/KIF20B/CITED2/WNT5A/SEC24B/PRICKLE1/FZD3/MTHFD1L/MTHFD1/PRKACB/DLC1/OPA1/PHACTR4/RPS7	18
GO:0042771	GO:0042771	intrinsic apoptotic signaling pathway in response to DNA damage by p53 class mediator	11/1691	44/18903	0.00136241	0.0294939	0.0257878	IFI16/NUPR1/BRCA2/ATAD5/RPL26/TAF9B/SIRT1/TAF9/CHEK2/MIF/EP300	11
GO:0072001	GO:0072001	renal system development	45/1691	318/18903	0.00139853	0.0301654	0.0263749	WNT9B/CYP26B1/TEK/AQP1/PDGFB/NRP1/ERBB4/TGFB2/FBN1/JAG1/OSR2/GLIS2/HAS2/SDC1/TRAF3IP2/FGFR2/MEF2C/FGF2/HOXD11/FRAS1/ARG2/CENPF/PLXND1/FMN1/IRX3/NUP160/DYNC2H1/PYGO1/PODXL/WNT5A/NID1/TIPARP/HSPB11/NUP85/NUP107/WDPCP/LGR4/SERPINF1/STRA6/CAT/HELLS/AKR1B1/FOXC1/NF1/IQGAP1	45
GO:0031109	GO:0031109	microtubule polymerization or depolymerization	22/1691	124/18903	0.00140992	0.0303005	0.026493	OCLN/KIF18A/SKA3/NEDD1/FBXO5/MID1/KIF24/KIF2C/CENPJ/KIF2A/FGF13/CKAP5/SKA1/CEP192/KIF18B/CKAP2/ARHGEF7/TPX2/ZNF207/CLASP2/DYRK1A/CDK5RAP2	22
GO:1903313	GO:1903313	positive regulation of mRNA metabolic process	24/1691	140/18903	0.00143664	0.030663	0.02681	CPEB1/EXOSC8/PRDX6/EXOSC7/DHX36/CNOT10/SYNCRIP/EXOSC9/TNRC6C/TRA2B/NUP98/AGO2/NUDT21/CNOT1/RBMXL1/PABPC1/YTHDF3/YTHDF2/NCBP1/HSPA8/NCL/DCP2/CNOT2/RC3H2	24
GO:0071478	GO:0071478	cellular response to radiation	30/1691	189/18903	0.00143717	0.030663	0.02681	AQP1/IFI16/SNAI2/PRKCD/BAK1/BRCA2/PTGS2/ECT2/CLOCK/RPL26/PCNA/BRCA1/SIRT1/PBK/NEDD4/BARD1/CHEK2/DHX36/TANK/INTS7/ATF4/ATR/NET1/TSPYL5/AURKB/BLM/CHEK1/RHNO1/EIF2AK4/EP300	30
GO:0031062	GO:0031062	positive regulation of histone methylation	12/1691	51/18903	0.00148241	0.0315146	0.0275546	AUTS2/BRCA1/SIRT1/RIF1/SMARCA5/TET1/DNMT3B/PAXIP1/OGT/JARID2/KMT2A/PHF20	12
GO:0019058	GO:0019058	viral life cycle	45/1691	319/18903	0.00149069	0.0315568	0.0275915	OAS3/IFIT1/IFITM2/NRP1/AXL/CDK1/APOE/IFI16/IFITM3/MVB12A/SCARB2/ITGB5/CXADR/PLSCR1/IFIT5/TOP2A/ITGA2/TFRC/NEDD4/NUP153/PIK3C3/EPHA2/LDLR/SCARB1/DYNLT1/PPIH/DEK/KPNA2/SLC3A2/IDE/VPS37C/ATG5/ZNF639/CD46/USP6NL/TPCN1/SLC7A1/DDX56/VTA1/ADAR/PABPC1/HSPA8/RAB7A/ATG16L1/EIF2AK4	45
GO:0048024	GO:0048024	regulation of mRNA splicing, via spliceosome	20/1691	109/18903	0.00149508	0.0315568	0.0275915	MBNL3/PRDX6/SRSF2/QKI/MBNL2/RBM15B/TRA2B/RAVER2/NUP98/SRSF10/TIA1/RBMXL1/SRSF3/NCBP1/SON/HSPA8/NCL/DYRK1A/SRSF7/SRSF6	20
GO:0045926	GO:0045926	negative regulation of growth	37/1691	249/18903	0.00150272	0.0316053	0.0276339	MT1E/PLAC8/SEMA6D/NRP1/INHBA/TGFB2/NPR1/FHL1/SEMA4A/SEMA3F/STK3/SMARCA2/CXADR/RGS2/CITED2/MT2A/MSX1/WNT3/SIRT1/WNT5A/FOXP1/ING5/SEMA3A/FGF13/SOCS2/ADAM15/RYK/ENO1/SAV1/RGS4/RBBP7/JARID2/PRDM11/VGLL4/DIP2B/RB1/PPT1	37
GO:0046685	GO:0046685	response to arsenic-containing substance	9/1691	32/18903	0.00150866	0.0316176	0.0276447	RNF4/CPEB2/PPIF/ZFAND1/DHX36/ATF4/ATR/SERPINF1/SLC38A2	9
GO:0010569	GO:0010569	regulation of double-strand break repair via homologous recombination	15/1691	72/18903	0.00153552	0.0319978	0.0279771	TEX15/ZNF365/KLHL15/PARPBP/SMCHD1/RIF1/RBBP8/POLQ/TRRAP/CHEK1/ACTL6A/MMS19/EPC2/UBQLN4/ARID2	15
GO:0021987	GO:0021987	cerebral cortex development	21/1691	117/18903	0.00154036	0.0319978	0.0279771	TACC2/CCDC141/BTBD3/ATP1A3/ASPM/FAT4/NSUN5/KIF14/SRGAP2C/CRKL/WDR62/CDON/FGF13/SRGAP2/TRA2B/SLC38A2/SYNE2/SUN1/ROBO1/NF1/GART	21
GO:0031124	GO:0031124	mRNA 3'-end processing	13/1691	58/18903	0.00154304	0.0319978	0.0279771	CPEB1/BARD1/PAPOLA/DHX36/CSTF1/MTPAP/NUDT21/RPRD1A/PABPC1/SSU72/NCBP1/SNRPA/GRSF1	13
GO:0009411	GO:0009411	response to UV	25/1691	149/18903	0.00158023	0.0326545	0.0285513	AQP1/PRKCD/BAK1/BRCA2/PTGS2/DTL/RPL26/PCNA/SIRT1/PBK/NEDD4/REV1/USP1/DHX36/ATF4/ZRANB3/ATR/MAPK8/CAT/AURKB/CHEK1/RHNO1/MAP3K4/EIF2AK4/EP300	25
GO:0030900	GO:0030900	forebrain development	52/1691	383/18903	0.00159741	0.0328944	0.028761	TACC2/AQP1/CHD5/CCDC141/NRP1/INHBA/AXL/ERBB4/BTBD3/ATP1A3/FGFR2/FGF2/MFSD2A/ASPM/FAT4/SLC7A11/STIL/B2M/NSUN5/ZSWIM6/MSX1/DYNC2H1/KIF14/SRGAP2C/WNT5A/CRKL/FOXP1/WDR62/SEMA3A/SCYL2/CDON/FGF13/UBA6/SRGAP2/ID2/TRA2B/SLC38A2/SYNE2/RYK/SUN1/TWSG1/RAB3GAP1/DOCK7/ROBO1/BMPR1A/ATP7A/NF1/HOOK3/SIN3A/DLC1/GART/XRN2	52
GO:0001701	GO:0001701	in utero embryonic development	53/1691	393/18903	0.00168243	0.0345249	0.0301866	WNT9B/JAG2/PDGFB/FOSL1/PTPRR/TMED2/NOS3/APOB/FGFR2/PLK4/BRCA2/CCNB1/STK3/STIL/ATF2/ADAMTS3/CASP8/CCNB2/HEG1/CITED2/E2F8/SPECC1/MSX1/RNASEH2B/RRM2/E2F7/RBBP8/TET1/EPB41L5/MAPK1/ASF1B/ZFAND5/GINS4/COPS2/CNOT1/BMPR1A/COPS3/CHEK1/ACTL6A/SBDS/ATP7A/FOXC1/FLVCR1/PALB2/DAD1/DNAJB6/TTLL4/SIN3A/SP3/CNOT2/GNA13/PRMT1/RRN3	53
GO:0009067	GO:0009067	aspartate family amino acid biosynthetic process	7/1691	21/18903	0.00170941	0.0347169	0.0303545	AASDHPPT/ASNS/AASS/MTRR/MTHFD1/GOT2/MTAP	7
GO:0043984	GO:0043984	histone H4-K16 acetylation	7/1691	21/18903	0.00170941	0.0347169	0.0303545	AUTS2/BRCA1/SIRT1/ATG5/OGT/KMT2A/PHF20	7
GO:1902307	GO:1902307	positive regulation of sodium ion transmembrane transport	7/1691	21/18903	0.00170941	0.0347169	0.0303545	ATP1B3/ATP1B1/ANK3/WNK2/SLC9A1/WNK3/WNK1	7
GO:0007163	GO:0007163	establishment or maintenance of cell polarity	35/1691	234/18903	0.00177108	0.0358461	0.0313418	CYP26B1/TEK/FRMD4A/AQP1/TRAF3IP2/DLG3/CAP1/PRKCI/MAD2L1/LRRC7/KIF20B/SPAG5/KIF2C/WEE1/WNT5A/CRKL/HSP90AA1/SLC9A1/JAM3/FGF13/WDPCP/DYNLT1/CKAP5/LIN7C/PLK1/RHOBTB3/UBXN2B/DST/DOCK7/CAP2/CLASP2/FAT1/MYO18A/CYTH3/CDK5RAP2	35
GO:0043393	GO:0043393	regulation of protein binding	31/1691	200/18903	0.00178462	0.035997	0.0314738	IFIT2/PDGFB/IFIT1/NRP1/AKTIP/APOE/LOX/PRKCD/STK3/AURKA/RIPK2/B2M/PLXND1/WNT5A/TIAM1/PPP2CB/CDON/ADNP/EPB41L5/PLK1/TERT/MAPK8/ADAM15/IDE/DTX3L/AURKB/GNL3L/CBLB/ATP2A2/RAN/EP300	31
GO:0071300	GO:0071300	cellular response to retinoic acid	14/1691	66/18903	0.00181632	0.0362928	0.0317323	WNT9B/CYP26B1/AQP1/TBX1/FZD4/LYN/ATP1A3/FGFR2/COL1A1/WNT3/WNT5A/ADNP2/SERPINF1/PHB2	14
GO:0046620	GO:0046620	regulation of organ growth	19/1691	103/18903	0.00181771	0.0362928	0.0317323	ERBB4/CDK1/FGFR2/MEF2C/FGF2/STK3/CXADR/RGS2/CITED2/NKX2-5/FOXP1/AKAP6/SAV1/RGS4/BMPR1A/JARID2/FOXC1/FLVCR1/VGLL4	19
GO:0048144	GO:0048144	fibroblast proliferation	19/1691	103/18903	0.00181771	0.0362928	0.0317323	AQP1/DDR2/PDGFB/CDK1/NUPR1/CCNB1/CKS1B/E2F8/CCNA2/RNASEH2B/CKS2/WNT5A/ING5/MIF/IFI30/KMT2A/ECD/NF1/RRN3	19
GO:0042159	GO:0042159	lipoprotein catabolic process	6/1691	16/18903	0.00185021	0.0364522	0.0318717	APOE/APOB/LYPLA2/ABHD17C/LDLR/PPT1	6
GO:0061684	GO:0061684	chaperone-mediated autophagy	6/1691	16/18903	0.00185021	0.0364522	0.0318717	EEF1A2/BAG3/HSP90AA1/LAMP2/ATG5/HSPA8	6
GO:0033627	GO:0033627	cell adhesion mediated by integrin	17/1691	88/18903	0.00185036	0.0364522	0.0318717	EMILIN2/SWAP70/EFNA1/TGFB2/FBN1/LYN/SNAI2/ITGA7/ITGB5/ITGA2/PIEZO1/PODXL/ITGA1/CRKL/JAM3/EPHA2/WNK1	17
GO:2000781	GO:2000781	positive regulation of double-strand break repair	17/1691	88/18903	0.00185036	0.0364522	0.0318717	SMARCA2/SETMAR/SMCHD1/RIF1/FOXM1/UBE2V2/RBBP8/PHF10/SPIRE1/UBE2N/TRRAP/DTX3L/ACTL6A/MMS19/EPC2/PRKDC/ARID2	17
GO:1903320	GO:1903320	regulation of protein modification by small protein conjugation or removal	37/1691	252/18903	0.00186325	0.0365841	0.0319871	MAGEC2/MAD2L1/FBXO5/RIPK2/BUB1B/BRCA1/FANCI/DCUN1D4/RPL37/BUB3/UBE2V2/PRICKLE1/HSP90AA1/PIAS1/COPS8/UBE2C/TANK/CDC20/PLK1/UBE2L3/UBE2N/TSPYL5/COPS2/ATG5/DTX3L/MASTL/PAXIP1/OGT/COPS3/GNL3L/CBLB/MAPK9/SKP2/RPS7/UBA2/AIMP2/RPS15	37
GO:0001783	GO:0001783	B cell apoptotic process	8/1691	27/18903	0.00190199	0.0370473	0.0323921	LYN/TRAF3IP2/BAK1/CRKL/FOXP1/MIF/AURKB/FNIP1	8
GO:0048843	GO:0048843	negative regulation of axon extension involved in axon guidance	8/1691	27/18903	0.00190199	0.0370473	0.0323921	SEMA6D/NRP1/SEMA4A/SEMA3F/WNT3/WNT5A/SEMA3A/RYK	8
GO:0045943	GO:0045943	positive regulation of transcription by RNA polymerase I	9/1691	33/18903	0.00191192	0.0370473	0.0323921	DHX33/NOL11/SMARCA5/LYAR/ATF4/DEK/WDR43/NCL/DDX21	9
GO:1902253	GO:1902253	regulation of intrinsic apoptotic signaling pathway by p53 class mediator	9/1691	33/18903	0.00191192	0.0370473	0.0323921	ATAD5/RPL26/TAF9B/MSX1/SIRT1/TAF9/MIF/RPS7/RRN3	9
GO:0010833	GO:0010833	telomere maintenance via telomere lengthening	16/1691	81/18903	0.0019567	0.0374914	0.0327803	PIF1/HSP90AA1/CCT8/DHX36/MAPK1/TERT/ATR/RFC1/AURKB/CCT6A/GNL3L/TCP1/MAP3K4/DCP2/EXOSC10/CCT2	16
GO:0014855	GO:0014855	striated muscle cell proliferation	16/1691	81/18903	0.0019567	0.0374914	0.0327803	ERBB4/TGFB2/CDK1/FGFR2/MEF2C/FGF2/CXADR/CITED2/NKX2-5/SAV1/BMPR1A/JARID2/FOXC1/TENM4/VGLL4/ARID2	16
GO:0001738	GO:0001738	morphogenesis of a polarized epithelium	18/1691	96/18903	0.00196021	0.0374914	0.0327803	WNT9B/ERBB4/FZD1/DLG3/FZD6/VANGL1/SMURF1/WNT5A/SEC24B/TIAM1/PRICKLE1/GPC6/ACTG1/FZD3/ARHGEF19/WDPCP/RYK/FAT1	18
GO:0014033	GO:0014033	neural crest cell differentiation	18/1691	96/18903	0.00196021	0.0374914	0.0327803	HTR2B/TBX1/SEMA6D/NRP1/ERBB4/JAG1/SNAI2/MEF2C/SEMA4A/SEMA3F/RADIL/CITED2/SEMA3A/MAPK1/BMPR1A/FOXC1/PHACTR4/RPS7	18
GO:0007019	GO:0007019	microtubule depolymerization	11/1691	46/18903	0.00200772	0.0382763	0.0334666	KIF18A/MID1/KIF24/KIF2C/KIF2A/FGF13/CKAP5/KIF18B/CKAP2/TPX2/CLASP2	11
GO:2000756	GO:2000756	regulation of peptidyl-lysine acetylation	15/1691	74/18903	0.00204661	0.0388922	0.0340051	SNAI2/PRKAA2/AUTS2/BRCA1/SIRT1/ZNF451/SMARCA5/DEK/ATG5/PAXIP1/CHEK1/KMT2A/DIP2B/SIN3A/DDX21	15
GO:0034644	GO:0034644	cellular response to UV	17/1691	89/18903	0.00210053	0.039557	0.0345864	AQP1/PRKCD/BAK1/PTGS2/RPL26/PCNA/SIRT1/PBK/NEDD4/DHX36/ATF4/ATR/AURKB/CHEK1/RHNO1/EIF2AK4/EP300	17
GO:0048864	GO:0048864	stem cell development	17/1691	89/18903	0.00210053	0.039557	0.0345864	HTR2B/TBX1/SEMA6D/NRP1/ERBB4/JAG1/SNAI2/SEMA4A/FGF2/SEMA3F/RADIL/CITED2/SEMA3A/MAPK1/BMPR1A/FOXC1/PHACTR4	17
GO:0032210	GO:0032210	regulation of telomere maintenance via telomerase	12/1691	53/18903	0.00210837	0.039557	0.0345864	PIF1/CCT8/MAPK1/ATR/AURKB/CCT6A/GNL3L/TCP1/MAP3K4/DCP2/EXOSC10/CCT2	12
GO:0060071	GO:0060071	Wnt signaling pathway, planar cell polarity pathway	12/1691	53/18903	0.00210837	0.039557	0.0345864	WNT9B/FZD1/FZD6/VANGL1/SMURF1/WNT5A/TIAM1/PRICKLE1/GPC6/FZD3/ARHGEF19/RYK	12
GO:2000649	GO:2000649	regulation of sodium ion transmembrane transporter activity	13/1691	60/18903	0.00213641	0.0399562	0.0349354	KCNQ1/ATP1B1/ANK3/GPD1L/NEDD4/FGF11/WNK2/SLC9A1/FGF13/NETO2/WNK3/HECW2/WNK1	13
GO:0045739	GO:0045739	positive regulation of DNA repair	22/1691	128/18903	0.00214438	0.0399788	0.0349552	SMARCA2/PCNA/BRCA1/SETMAR/SIRT1/SMCHD1/RIF1/FOXM1/UBE2V2/RBBP8/USP1/PHF10/SPIRE1/UBE2N/TRRAP/DTX3L/ACTL6A/MMS19/EPC2/EYA3/PRKDC/ARID2	22
GO:0045823	GO:0045823	positive regulation of heart contraction	10/1691	40/18903	0.00222751	0.0413748	0.0361758	KCNQ1/TGFB2/ADM5/RGS2/ATP1A1/NKX2-5/GCH1/HSP90AA1/RGS4/ATP2A2	10
GO:2001021	GO:2001021	negative regulation of response to DNA damage stimulus	16/1691	82/18903	0.00223326	0.0413748	0.0361758	SNAI2/ATAD5/KLHL15/FBXO5/PARPBP/TAF9B/AUNIP/SIRT1/SMCHD1/RIF1/TAF9/CHEK2/POLQ/MIF/DYRK1A/UBQLN4	16
GO:0016236	GO:0016236	macroautophagy	44/1691	317/18903	0.00229455	0.0423223	0.0370042	PRKAA2/ATP6V1E1/STX12/NUPR1/MVB12A/RIPK2/C9orf72/RAB5A/SIRT1/SMURF1/HSPB8/BAG3/NEDD4/LAMP2/PIK3C3/WDR45B/PIP4K2A/ATP6V1B2/SNX5/MAP1LC3B/MAPK8/SESN3/VPS37C/ATG5/UBXN2B/PHB2/SPG11/RAB3GAP1/PIK3R4/OGT/VTA1/LRBA/SLC25A5/RAB7A/SMCR8/UFC1/EPG5/ATG16L1/USP36/ATG2B/AUP1/ATP2A2/UBQLN4/SPTLC2	44
GO:0016331	GO:0016331	morphogenesis of embryonic epithelium	25/1691	153/18903	0.00229873	0.0423223	0.0370042	WNT9B/JAG2/TGFB2/FZD1/TMED2/FGFR2/FZD6/STK3/STIL/KIF20B/CITED2/IRX3/WNT5A/SEC24B/PRICKLE1/FZD3/EPB41L5/MTHFD1L/MTHFD1/PRKACB/DLC1/OPA1/PHACTR4/RPS7/GRSF1	25
GO:0000729	GO:0000729	DNA double-strand break processing	7/1691	22/18903	0.00231555	0.0423681	0.0370442	BRIP1/SETMAR/UBE2V2/DNA2/RBBP8/UBE2N/BLM	7
GO:0031440	GO:0031440	regulation of mRNA 3'-end processing	7/1691	22/18903	0.00231555	0.0423681	0.0370442	CPEB1/BARD1/PAPOLA/DHX36/NUDT21/NCBP1/SNRPA	7
GO:0031123	GO:0031123	RNA 3'-end processing	20/1691	113/18903	0.00233866	0.0426589	0.0372985	CPEB1/EXOSC8/EXOSC7/TRMT10C/BARD1/PAPOLA/DHX36/INTS7/CSTF1/EXOSC9/TOE1/MTPAP/NUDT21/RPRD1A/PABPC1/SSU72/NCBP1/EXOSC10/SNRPA/GRSF1	20
GO:0006278	GO:0006278	RNA-templated DNA biosynthetic process	15/1691	75/18903	0.0023509	0.0427501	0.0373783	PIF1/HSP90AA1/CCT8/MAPK1/TERT/ATR/RFC1/AURKB/CCT6A/GNL3L/TCP1/MAP3K4/DCP2/EXOSC10/CCT2	15
GO:0010765	GO:0010765	positive regulation of sodium ion transport	9/1691	34/18903	0.00239677	0.0434507	0.0379908	ATP1B3/ATP1B1/ANK3/GPD1L/NKX2-5/WNK2/SLC9A1/WNK3/WNK1	9
GO:0090224	GO:0090224	regulation of spindle organization	11/1691	47/18903	0.00241289	0.0436091	0.0381293	RNF4/STIL/BORA/SASS6/SPAG5/CENPJ/PLK1/TPR/GNAI1/KIF15/TPX2	11
GO:0014020	GO:0014020	primary neural tube formation	18/1691	98/18903	0.0024856	0.0445813	0.0389794	TGFB2/FZD1/TMED2/FZD6/STIL/KIF20B/CITED2/WNT5A/SEC24B/PRICKLE1/FZD3/MTHFD1L/MTHFD1/PRKACB/DLC1/OPA1/PHACTR4/RPS7	18
GO:0060349	GO:0060349	bone morphogenesis	18/1691	98/18903	0.0024856	0.0445813	0.0389794	CYP26B1/MMP16/OSR2/HAS2/FGFR2/MEF2C/ATF2/FREM1/COL1A1/CITED2/TMEM107/TMEM119/MSX1/ACP5/BMPR1B/FOXC1/CBS/SERPINH1	18
GO:0072698	GO:0072698	protein localization to microtubule cytoskeleton	12/1691	54/18903	0.00249407	0.0445813	0.0389794	STIL/KIF20B/AURKA/FAM83D/MID1/SPAG5/ABHD17C/TTK/CEP192/UBXN2B/WRAP73/HOOK3	12
GO:1904356	GO:1904356	regulation of telomere maintenance via telomere lengthening	13/1691	61/18903	0.00249686	0.0445813	0.0389794	PIF1/CCT8/DHX36/MAPK1/ATR/AURKB/CCT6A/GNL3L/TCP1/MAP3K4/DCP2/EXOSC10/CCT2	13
GO:0051960	GO:0051960	regulation of nervous system development	59/1691	456/18903	0.00253525	0.0451079	0.0394398	THBS2/PTPRD/DPYSL5/SEMA6D/CLCF1/NRP1/SLITRK6/LYN/CX3CL1/SLC7A5/MYRF/LRRC4B/ZNF365/NPTN/SEMA4A/FGF2/PRKCI/ASPM/SEMA3F/CTDSP1/L1CAM/B2M/NSUN5/SS18L2/PLXND1/CTSC/PRTG/WNT3/SMURF1/KIF14/WNT5A/TIAM1/WDR62/SEMA3A/RGS14/FGF13/FZD3/ADNP/LDLR/DHX36/DYNLT1/ID2/SERPINF1/APPL2/RYK/ANKRD27/DOCK7/ROBO1/BMPR1A/NF1/TENM4/YTHDF2/HOOK3/CERS2/DIP2B/HMGB2/RB1/CAPRIN1/MACF1	59
GO:0014032	GO:0014032	neural crest cell development	16/1691	83/18903	0.00254161	0.0451079	0.0394398	HTR2B/TBX1/SEMA6D/NRP1/ERBB4/JAG1/SNAI2/SEMA4A/SEMA3F/RADIL/CITED2/SEMA3A/MAPK1/BMPR1A/FOXC1/PHACTR4	16
GO:0001841	GO:0001841	neural tube formation	19/1691	106/18903	0.00255907	0.0451466	0.0394737	TGFB2/FZD1/TMED2/FZD6/STK3/STIL/KIF20B/CITED2/WNT5A/SEC24B/PRICKLE1/FZD3/MTHFD1L/MTHFD1/PRKACB/DLC1/OPA1/PHACTR4/RPS7	19
GO:2001252	GO:2001252	positive regulation of chromosome organization	19/1691	106/18903	0.00255907	0.0451466	0.0394737	NCAPG/NCAPH/SMC4/SMC2/CCT8/DHX36/MAPK1/ATR/TPR/AURKB/CCT6A/ACTL6A/NCAPD2/TCP1/SIN3A/MAP3K4/CDK2/ATF7IP/CCT2	19
GO:0048863	GO:0048863	stem cell differentiation	36/1691	248/18903	0.00258992	0.0455549	0.0398306	A2M/HTR2B/TBX1/SEMA6D/NRP1/ERBB4/TGFB2/JAG1/FZD1/SNAI2/FGFR2/MEF2C/SEMA4A/FGF2/SEMA3F/RADIL/CITED2/MSX1/WNT3/NKX2-5/SEMA3A/PRICKLE1/SLC9A1/DHX36/MAPK1/ZNF281/NUDT21/BMPR1A/RBBP7/JARID2/FOXC1/YTHDF2/PHACTR4/PRKDC/RPS7/HSPA9	36
GO:0140719	GO:0140719	constitutive heterochromatin formation	5/1691	12/18903	0.00263804	0.0455708	0.0398445	HAT1/CENPV/SMCHD1/RIF1/HELLS	5
GO:1904667	GO:1904667	negative regulation of ubiquitin protein ligase activity	5/1691	12/18903	0.00263804	0.0455708	0.0398445	MAD2L1/FBXO5/RPL37/RPS7/RPS15	5
GO:1904816	GO:1904816	positive regulation of protein localization to chromosome, telomeric region	5/1691	12/18903	0.00263804	0.0455708	0.0398445	CCT8/CCT6A/GNL3L/TCP1/CCT2	5
GO:1904953	GO:1904953	Wnt signaling pathway involved in midbrain dopaminergic neuron differentiation	5/1691	12/18903	0.00263804	0.0455708	0.0398445	WNT9B/FZD1/WNT3/WNT5A/RYK	5
GO:0000076	GO:0000076	DNA replication checkpoint signaling	6/1691	17/18903	0.0026448	0.0455708	0.0398445	TICRR/ORC1/DNA2/NAE1/TOPBP1/CLSPN	6
GO:1902165	GO:1902165	regulation of intrinsic apoptotic signaling pathway in response to DNA damage by p53 class mediator	6/1691	17/18903	0.0026448	0.0455708	0.0398445	ATAD5/RPL26/TAF9B/SIRT1/TAF9/MIF	6
GO:2000651	GO:2000651	positive regulation of sodium ion transmembrane transporter activity	6/1691	17/18903	0.0026448	0.0455708	0.0398445	ATP1B1/ANK3/WNK2/SLC9A1/WNK3/WNK1	6
GO:0031669	GO:0031669	cellular response to nutrient levels	34/1691	231/18903	0.00266908	0.0458554	0.0400934	WNT9B/GCGR/AKR1C3/IFI16/SLC7A5/SNAI2/PRKAA2/IL15/MFSD2A/ATF2/TRIM24/COL1A1/PMAIP1/BRIP1/SIRT1/PLIN2/ASNS/LAMP2/PIK3C3/WDR45B/MAPK1/ATF4/MAP1LC3B/MAPK8/SLC38A2/SESN3/ATG5/PIK3R4/HSPA8/FADS1/SEH1L/FNIP1/GLUL/EIF2AK4	34
GO:2001233	GO:2001233	regulation of apoptotic signaling pathway	50/1691	374/18903	0.0026782	0.0458788	0.0401138	NRP1/INHBA/ITPRIP/CX3CL1/SNAI2/NOS3/GHITM/PRKCD/NONO/BAK1/NUPR1/PTGS2/ATAD5/PLAUR/STK3/RPL26/PTPMT1/PPIF/TAF9B/CTSC/PMAIP1/BRCA1/MSX1/SIRT1/VDAC2/TAF9/ING5/BMPR1B/MIF/SCG2/MADD/RTKN2/TERT/PHIP/HELLS/ENO1/SERINC3/NF1/PRKRA/SLC25A5/PAK2/MAPK9/OPA1/HMGB2/RB1/PRDX2/EYA3/DNM1L/RPS7/RRN3	50
GO:1903524	GO:1903524	positive regulation of blood circulation	10/1691	41/18903	0.00271374	0.0463532	0.0405286	KCNQ1/TGFB2/ADM5/RGS2/ATP1A1/NKX2-5/GCH1/HSP90AA1/RGS4/ATP2A2	10
GO:0050821	GO:0050821	protein stabilization	32/1691	214/18903	0.00272616	0.0464312	0.0405968	EFNA1/PRKCD/STX12/STK3/ATP1B3/TAF9B/ATP1B1/MCM8/MSX1/BAG3/TAF9/CHEK2/HSP90AA1/LAMP2/IFI30/CCT8/HSPD1/MAPK8IP3/NAA16/PHB2/SAV1/CCT6A/ZNF207/ANK2/TCP1/PRKRA/ATF7IP/USP36/CCT2/RPS7/NAA15/EP300	32
GO:0035265	GO:0035265	organ growth	28/1691	180/18903	0.00274298	0.04645	0.0406132	DDR2/ERBB4/TGFB2/CDK1/PDLIM5/FGFR2/MEF2C/FGF2/STK3/ATF2/TMEM38B/CXADR/RGS2/HEG1/CITED2/NKX2-5/FOXP1/AKAP6/IER3IP1/SAV1/RGS4/BMPR1A/JARID2/FOXC1/FLVCR1/TENM4/VGLL4/ARID2	28
GO:0043484	GO:0043484	regulation of RNA splicing	28/1691	180/18903	0.00274298	0.04645	0.0406132	AHNAK2/MBNL3/PRDX6/TAF9/RPS26/SRSF2/QKI/MBNL2/RBM15B/TRA2B/RAVER2/SUPT20H/NUP98/SLC38A2/SRSF10/TIA1/TRRAP/RBMXL1/SRSF3/NCBP1/SON/HSPA8/NCL/DYRK1A/SRSF7/PTBP3/SRSF6/GRSF1	28
GO:0035148	GO:0035148	tube formation	25/1691	155/18903	0.00275175	0.0464652	0.0406266	WNT9B/TGFB2/FZD1/TMED2/FGFR2/FGF2/FZD6/STK3/STIL/KIF20B/CITED2/IRX3/PODXL/WNT5A/SEC24B/PRICKLE1/FZD3/MTHFD1L/MTHFD1/YWHAZ/PRKACB/DLC1/OPA1/PHACTR4/RPS7	25
GO:1902305	GO:1902305	regulation of sodium ion transmembrane transport	14/1691	69/18903	0.00281793	0.0474471	0.0414851	KCNQ1/ATP1B3/ATP1B1/ANK3/GPD1L/NEDD4/FGF11/WNK2/SLC9A1/FGF13/NETO2/WNK3/HECW2/WNK1	14
GO:0046824	GO:0046824	positive regulation of nucleocytoplasmic transport	13/1691	62/18903	0.00290562	0.0487847	0.0426545	CDK1/PRKCD/PTGS2/ECT2/BAG3/NEDD4/HSP90AA1/XPO4/CTDSPL2/IPO5/TPR/NRDE2/RAN	13
GO:0051567	GO:0051567	histone H3-K9 methylation	9/1691	35/18903	0.0029743	0.0497963	0.0435391	ZNF274/BRCA1/SIRT1/RIF1/DNMT3B/SUV39H2/BEND3/JARID2/SETD7	9
