# Supplementary material for: DDR2 signaling and mechanosensing orchestrate neuroblastoma cell fate through different transcriptome mechanisms
Source: FEBS Open Bio. 2024 Mar 27;14(5):867–82. doi: 10.1002/2211-5463.13798 (PMC11073507; doi:10.1002/2211-5463.13798)
Supplement: Supplementary file 6 — Table S5. Gene ontology analysis of the biological process of those upregulated DEGs in shDDR2 versus shCTRL cells cultured in 2 kPa substrate. [file FEB4-14-867-s002.xlsx]

## Sheet: Table S5
Table S5: Gene ontology analysis of the biological process of those up-regulated DEGs in shDDR2 versus shCTRL cells cultured in 2 kPa substrate
	ID	Description	GeneRatio	BgRatio	pvalue	p.adjust	qvalue	geneID	Count
GO:0010975	GO:0010975	regulation of neuron projection development	76/1507	446/18903	1.84247e-10	1.04615e-06	9.61769e-07	CUX2/SEMA5B/SEMA3C/FAT3/ROR2/TRIM67/NR2F1/ATP1B2/HES1/NTRK1/NTNG1/PRRX1/RET/CNTN1/LZTS1/PAK3/MAPT/ISLR2/RELN/NEU4/DPYSL3/BRSK2/RTN4R/TIAM2/NRCAM/KIAA0319/SEMA6A/SEMA4G/CHRNB2/ALK/NDNF/SEMA3D/EFNB2/LZTS3/NOVA2/NEFL/LIMK1/SEMA4D/TUBB2B/KREMEN1/RTN4RL2/PLXNA1/PTEN/PTK2B/SEMA6C/EFNB3/FKBP1B/KIF13B/MDK/TLX2/PPP2R5B/STX1B/AMIGO1/ULK1/MAP3K13/PMP22/LRP4/DBN1/ACTR2/MARK1/GRN/CUL7/OBSL1/FBXO31/FN1/MARK2/E…	76
GO:0061564	GO:0061564	axon development	75/1507	490/18903	3.05579e-08	8.6754e-05	7.97562e-05	SEMA5B/PHOX2B/SEMA3C/ARX/EPHA6/LGI1/NCAM1/NTRK1/NTNG1/RET/B4GALT6/CNTN1/PAK3/FOXD1/MAPT/ISLR2/RELN/BRSK2/RTN4R/TIAM2/NRCAM/GRM7/KIAA0319/SEMA6A/RNF165/SEMA4G/CHRNB2/SEMA3D/EFNB2/NOVA2/NEFL/LIMK1/SEMA4D/TUBB2B/KREMEN1/ARHGEF25/RTN4RL2/PLXNA1/PTEN/EFNA4/SEMA6C/EFNB3/CSPG5/MAP1A/FKBP1B/KIF13B/NREP/SLIT3/B4GALT5/TAOK2/TUBB3/AMIGO1/ETV1/ULK1/MAP3K13/APBB1/APLP1/NUMBL/LRP4/DBN1/BCL2/GRN/SSNA1/CASP3/BOC…	75
GO:0007409	GO:0007409	axonogenesis	67/1507	438/18903	1.70228e-07	0.000322185	0.000296197	SEMA5B/PHOX2B/SEMA3C/ARX/EPHA6/LGI1/NCAM1/NTRK1/NTNG1/RET/B4GALT6/CNTN1/PAK3/FOXD1/MAPT/ISLR2/RELN/BRSK2/RTN4R/TIAM2/NRCAM/KIAA0319/SEMA6A/RNF165/SEMA4G/CHRNB2/SEMA3D/EFNB2/NOVA2/NEFL/LIMK1/SEMA4D/TUBB2B/ARHGEF25/PLXNA1/PTEN/EFNA4/SEMA6C/EFNB3/MAP1A/KIF13B/SLIT3/B4GALT5/TAOK2/TUBB3/AMIGO1/ETV1/ULK1/MAP3K13/APBB1/APLP1/NUMBL/LRP4/DBN1/BCL2/SSNA1/BOC/FN1/MARK2/CDH11/GAP43/VASP/TRIM46/DBNL/CTTN/PLXN…	67
GO:0050770	GO:0050770	regulation of axonogenesis	32/1507	156/18903	5.75818e-07	0.000817374	0.000751442	SEMA5B/SEMA3C/RET/PAK3/MAPT/ISLR2/BRSK2/RTN4R/TIAM2/KIAA0319/SEMA6A/SEMA4G/SEMA3D/NEFL/LIMK1/SEMA4D/PLXNA1/PTEN/SEMA6C/EFNB3/KIF13B/AMIGO1/ULK1/MAP3K13/LRP4/DBN1/FN1/MARK2/TRIM46/DBNL/PLXNA2/STK25	32
GO:0032535	GO:0032535	regulation of cellular component size	57/1507	367/18903	8.52274e-07	0.000967842	0.000889774	SEMA5B/SEMA3C/RET/DEPTOR/MYO3B/PAK3/MAPT/BIN1/TMOD1/ISLR2/RILP/RTN4R/NRCAM/KIAA0319/SEMA6A/ARPC3/PEX11B/SEMA4G/CLCN3/SEMA3D/NEFL/CDC42EP5/LIMK1/SEMA4D/PTEN/PTK2B/HIP1R/SEMA6C/CYFIP2/TMOD2/FCHSD1/ULK1/MAP3K13/SSH3/ANO6/SH3BP1/PPP1R15A/SVIL/DBN1/ATP13A2/LAMTOR4/BRK1/FN1/RAP1GAP2/ADD3/CHMP3/VASP/TRIM46/TRIOBP/AP2M1/DBNL/CTTN/LIMA1/CLN3/RAB22A/SLC12A9/ADD1	57
GO:0060485	GO:0060485	mesenchyme development	50/1507	313/18903	1.73088e-06	0.00163799	0.00150587	SEMA5B/PHOX2B/NRG1/SEMA3C/TBX3/HAND1/HES1/RET/SIX1/FOXD1/BAMBI/LDLRAD4/ZNF703/SPRY1/BNC2/SEMA6A/HEY1/CRELD1/SEMA4G/IL17RD/AXIN2/SEMA3D/ACTA2/DLL3/LOXL2/GLIPR2/SEMA4D/NRTN/PTEN/SEMA6C/TGFB1/MDK/DCHS1/PHLDB1/KITLG/DACT3/SPRY2/MARK1/BCL2/CUL7/FRZB/TAF10/FN1/SOX11/PDGFRB/PPP3R1/OTUD5/DAB2IP/ROCK1/TEAD2	50
GO:0007265	GO:0007265	Ras protein signal transduction	54/1507	353/18903	2.62974e-06	0.00213309	0.00196103	ARHGAP6/NRG1/TRIM67/COL1A2/NTRK1/SPRY1/KSR1/STARD13/ARHGEF28/CDKN1A/RTN4R/ELMO1/RALGPS1/RAB4B/RAB15/CDC42EP5/RRAS/ITPKB/LIMK1/COL3A1/ARHGEF25/SQSTM1/RGL2/G3BP2/RHOB/RTKN/RHOU/EPS8L1/RFXANK/SPRY4/PLK2/CSF1/KITLG/SH3BP1/SYNJ2BP/ARHGDIA/SPRY2/MAP4K4/GABARAP/BRK1/HACE1/RAP2C/ZNF304/MAPKAPK5/PDGFRB/CYTH2/ARFGAP1/DBNL/RAPGEF1/RALBP1/ARHGEF18/NKIRAS2/DAB2IP/ROCK1	54
GO:0001558	GO:0001558	regulation of cell growth	61/1507	422/18903	4.0384e-06	0.00273631	0.00251559	FAM107A/IGFBP5/SEMA5B/SEMA3C/CEACAM1/LGI1/SYT4/MAPT/IGFBPL1/ISLR2/CDKN1A/RTN4R/NRCAM/KIAA0319/SEMA6A/GNG4/SEMA4G/SEMA3D/CDKN2C/IGFBP4/LIMK1/SEMA4D/DNAJB2/PTK2B/SYT3/SEMA6C/TGFB1/PTCH2/SLIT3/TSPYL2/SGK1/TAOK2/SERTAD3/RNF157/LAMTOR1/ULK1/MAP3K13/KIF26A/EGFR/DACT3/OGFR/CHPT1/DBN1/BCL2/PPARD/LAMTOR2/FRZB/SIPA1/CTDP1/KAZALD1/FN1/EGLN2/PPARA/NDUFA13/PPP1R9B/TRIM46/DBNL/CTTN/IP6K2/CCAR2/BAP1	61
GO:0050767	GO:0050767	regulation of neurogenesis	56/1507	377/18903	4.33722e-06	0.00273631	0.00251559	CUX2/SEMA5B/SEMA3C/TGM2/HES1/SYT4/PAK3/MAPT/BIN1/ISLR2/RELN/GJC2/RTN4R/TIAM2/KIAA0319/SEMA6A/HEY1/SEMA4G/SEMA3D/DLL3/NEFL/LIMK1/SEMA4D/PLXNA1/PTEN/SEMA6C/EFNB3/TGFB1/MDK/TLX2/ACE/TTBK1/HES6/AMIGO1/ULK1/PROX1/SKI/MAP3K13/NF2/NUMBL/DICER1/LRP4/DBN1/ACTR2/CUL7/OBSL1/FBXO31/FN1/SOX11/TRIM11/TRIM46/DBNL/RNF10/PLXNA2/KDM4A/STK25	56
GO:0031346	GO:0031346	positive regulation of cell projection organization	53/1507	352/18903	5.21228e-06	0.00295954	0.00272081	CUX2/ROR2/TRIM67/ATP1B2/NTRK1/RET/CNTN1/MYO3B/PAK3/MAPT/ISLR2/RELN/DPYSL3/TIAM2/ALK/NDNF/NEFL/CDC42EP5/LIMK1/SEMA4D/TUBB2B/PALM/PLXNA1/PTK2B/PPP1R35/FKBP1B/MDK/PPP2R5B/KCTD17/AMIGO1/EPS8L1/MAP3K13/DBN1/ACTR2/GRN/CUL7/OBSL1/FBXO31/BRK1/FN1/DEF8/MARK2/EHD1/BCAS3/FAM98A/NCKIPSD/DBNL/RAPGEF1/NDRG4/DAB2IP/PLXNA2/HSPA5/STK25	53
GO:0035902	GO:0035902	response to immobilization stress	9/1507	21/18903	1.54448e-05	0.00747542	0.00687244	GAL/FOXO4/SLC8A1/FOXO3/FOS/PTK2B/ACTR2/PPP1R9B/ERCC1	9
GO:0010976	GO:0010976	positive regulation of neuron projection development	29/1507	157/18903	1.64859e-05	0.00747542	0.00687244	CUX2/ROR2/TRIM67/ATP1B2/NTRK1/RET/CNTN1/PAK3/RELN/DPYSL3/ALK/NDNF/TUBB2B/PTK2B/FKBP1B/MDK/PPP2R5B/AMIGO1/DBN1/ACTR2/GRN/MARK2/EHD1/NCKIPSD/DBNL/RAPGEF1/NDRG4/DAB2IP/HSPA5	29
GO:0048678	GO:0048678	response to axon injury	20/1507	89/18903	1.807e-05	0.00747542	0.00687244	SLC1A1/NTRK1/KCNK2/DPYSL3/RTN4R/KIAA0319/NEFL/KREMEN1/MAX/RTN4RL2/PTEN/CSPG5/BAX/FKBP1B/NREP/BCL2/BNIP3/GRN/GAP43/TXN2	20
GO:0007179	GO:0007179	transforming growth factor beta receptor signaling pathway	36/1507	216/18903	1.84318e-05	0.00747542	0.00687244	CHST11/ITGB8/COL1A2/ONECUT1/BAMBI/LDLRAD4/ZNF703/SPRY1/DKK3/CITED1/IL17RD/ADAMTSL2/DUSP22/FOS/COL3A1/SAP30/TGFB1/NREP/GIPC1/EMILIN1/FURIN/SKI/PXN/FAM89B/SPRY2/LTBP3/PIN1/ARID4B/NLK/ARID4A/TAB1/SOX11/PPARA/AXIN1/PPM1A/HSPA5	36
GO:0048762	GO:0048762	mesenchymal cell differentiation	40/1507	252/18903	2.11897e-05	0.00764692	0.00703011	SEMA5B/PHOX2B/NRG1/SEMA3C/TBX3/HES1/RET/SIX1/BAMBI/LDLRAD4/ZNF703/SPRY1/SEMA6A/HEY1/SEMA4G/IL17RD/AXIN2/SEMA3D/LOXL2/GLIPR2/SEMA4D/NRTN/PTEN/SEMA6C/TGFB1/MDK/PHLDB1/KITLG/DACT3/SPRY2/MARK1/BCL2/CUL7/FRZB/FN1/SOX11/PPP3R1/OTUD5/DAB2IP/ROCK1	40
GO:0016049	GO:0016049	cell growth	66/1507	493/18903	2.15482e-05	0.00764692	0.00703011	FAM107A/IGFBP5/SEMA5B/SEMA3C/CEACAM1/MIR23A/LGI1/SYT4/MAPT/IGFBPL1/ISLR2/CDKN1A/RTN4R/NRCAM/KIAA0319/SEMA6A/GNG4/SEMA4G/SEMA3D/CDKN2C/IGFBP4/LIMK1/SEMA4D/DNAJB2/PLXNA1/TMEM108/PTK2B/SYT3/SEMA6C/TGFB1/PTCH2/CYFIP2/SLIT3/TSPYL2/SGK1/TAOK2/SERTAD3/RNF157/LAMTOR1/ULK1/MAP3K13/KIF26A/EGFR/DACT3/OGFR/CHPT1/DBN1/BCL2/SSNA1/PPARD/LAMTOR2/FRZB/SIPA1/CTDP1/KAZALD1/FN1/EGLN2/PPARA/NDUFA13/PPP1R9B/TRIM46/DBN…	66
GO:0007178	GO:0007178	transmembrane receptor protein serine/threonine kinase signaling pathway	55/1507	390/18903	2.42221e-05	0.00809019	0.00743762	TFAP2B/CHST11/GPC3/ITGB8/COL1A2/HES1/ONECUT1/FOXD1/BAMBI/LDLRAD4/ZNF703/SPRY1/EGR1/DKK3/GREM2/CITED1/KIAA0319/AKAP4/RNF165/IL17RD/ADAMTSL2/DUSP22/FSTL3/FOS/COL3A1/HEXA/SAP30/TGFB1/FKBP8/NREP/GIPC1/EMILIN1/FURIN/ACVR2B/SKI/GDF11/PXN/FAM89B/SPRY2/LTBP3/NUMA1/PIN1/ARID4B/NLK/ARID4A/TAB1/SOX11/ATOH8/PPARA/AXIN1/RBPMS/SH2B1/TGIF2/PPM1A/HSPA5	55
GO:0051056	GO:0051056	regulation of small GTPase mediated signal transduction	45/1507	305/18903	4.33721e-05	0.0136815	0.0125779	CGNL1/ARHGAP6/NRG1/TGM2/TRIM67/ARHGAP22/NTRK1/PREX1/SPRY1/STARD13/RELN/ARHGEF28/RTN4R/TIAM2/RALGPS1/DOCK2/ITPKB/COL3A1/ARHGEF25/ARHGEF40/SQSTM1/RGL2/RHOU/EPS8L1/SPRY4/CSF1/KITLG/SH3BP1/GMIP/ARHGDIA/SPRY2/ARHGAP26/MAP4K4/SIPA1L2/GABARAP/SIPA1/RAP1GAP2/ITGAV/PDGFRB/CYTH2/ARFGAP1/RALBP1/ARHGEF18/DAB2IP/ABR	45
GO:0051961	GO:0051961	negative regulation of nervous system development	27/1507	151/18903	5.74064e-05	0.0162977	0.0149831	SEMA5B/SEMA3C/HES1/SYT4/RTN4R/CBLN1/KIAA0319/SEMA6A/SEMA4G/SEMA3D/DLL3/SEMA4D/PTEN/SEMA6C/EFNB3/TLX2/ULK1/PROX1/SKI/NF2/DICER1/LRP4/SOX11/TRIM11/TRIM46/RNF10/KDM4A	27
GO:0071456	GO:0071456	cellular response to hypoxia	27/1507	151/18903	5.74064e-05	0.0162977	0.0149831	OPRD1/EPAS1/KCNK2/SIRT4/EGR1/NDNF/SLC8A1/FOXO3/FOS/AQP3/PTEN/RORA/BNIP3L/MALAT1/PINK1/BAD/RWDD3/DNMT3A/EGLN1/JUND/BCL2/BNIP3/AJUBA/PPARD/TMBIM6/EGLN2/NPEPPS	27
GO:0001667	GO:0001667	ameboidal-type cell migration	64/1507	492/18903	6.832e-05	0.0184724	0.0169824	SEMA5B/GPC3/PHOX2B/EMC10/SEMA3C/CEACAM1/DCN/MIR23A/RET/PAK3/ANXA1/IRS2/STARD13/SASH1/SEMA6A/SEMA4G/EGR3/SLC8A1/SEMA3D/EFNB2/ACTA2/RRAS/LOXL2/GLIPR2/SEMA4D/NRTN/PTEN/PTK2B/SEMA6C/PIK3R3/TGFB1/HDAC5/GIPC1/VASH1/CYGB/RHOB/ZNF580/GADD45A/ADAMTS9/PROX1/SDC4/PLK2/KITLG/TNFSF12/SH3BP1/SYNJ2BP/PXN/RAB13/MAP4K4/GRN/PPARD/LAMTOR2/FBXW7/SGPL1/FN1/BCAS3/ATOH8/PKN1/TESK1/NR4A1/MAP3K3/CLN3/DAB2IP/ROCK1	64
GO:0051960	GO:0051960	regulation of nervous system development	60/1507	456/18903	8.25282e-05	0.0202665	0.0186317	CUX2/SEMA5B/SEMA3C/TGM2/HES1/SYT4/NTRK1/PAK3/MAPT/BIN1/ISLR2/RELN/GJC2/RTN4R/CBLN1/TIAM2/KIAA0319/SEMA6A/HEY1/SEMA4G/SEMA3D/DLL3/NEFL/LIMK1/SEMA4D/PLXNA1/PTEN/SEMA6C/EFNB3/TGFB1/MDK/TLX2/WASF3/ACE/TTBK1/HES6/AMIGO1/ULK1/PROX1/SKI/MAP3K13/NF2/NUMBL/DICER1/LRP4/DBN1/ACTR2/CUL7/OBSL1/FBXO31/FN1/EIF2AK3/SOX11/TRIM11/TRIM46/DBNL/RNF10/PLXNA2/KDM4A/STK25	60
GO:0050768	GO:0050768	negative regulation of neurogenesis	26/1507	146/18903	8.3786e-05	0.0202665	0.0186317	SEMA5B/SEMA3C/HES1/SYT4/RTN4R/KIAA0319/SEMA6A/SEMA4G/SEMA3D/DLL3/SEMA4D/PTEN/SEMA6C/EFNB3/TLX2/ULK1/PROX1/SKI/NF2/DICER1/LRP4/SOX11/TRIM11/TRIM46/RNF10/KDM4A	26
GO:0043279	GO:0043279	response to alkaloid	20/1507	99/18903	9.06472e-05	0.0202665	0.0186317	SLC1A1/TGM2/HES1/SDK1/DDC/FOSB/CHRNB2/SLC8A1/CPT1A/PTK2B/DNMT3A/RYR2/ADORA2A/CASP3/SMPD1/ABAT/BCL2L1/PPP1R9B/PPP2R2A/HSPA5	20
GO:0001666	GO:0001666	response to hypoxia	43/1507	296/18903	9.12632e-05	0.0202665	0.0186317	OPRD1/EPAS1/KCNK2/SIRT4/EGR1/CHRNB2/NDNF/SLC8A1/FOXO3/LOXL2/MTHFR/FOS/AQP3/PGF/PTEN/PTK2B/RORA/BNIP3L/CYGB/ACE/MALAT1/PINK1/BAD/RWDD3/DNMT3A/RYR2/EGLN1/JUND/PIN1/BCL2/BNIP3/AJUBA/CASP3/PPARD/TMBIM6/EGLN2/ABAT/PPARA/ALAD/PSEN2/TXN2/PAM/NPEPPS	43
GO:0017015	GO:0017015	regulation of transforming growth factor beta receptor signaling pathway	26/1507	147/18903	9.42053e-05	0.0202665	0.0186317	CHST11/ONECUT1/BAMBI/LDLRAD4/ZNF703/SPRY1/DKK3/CITED1/IL17RD/ADAMTSL2/SAP30/TGFB1/NREP/GIPC1/EMILIN1/SKI/FAM89B/SPRY2/PIN1/ARID4B/ARID4A/SOX11/PPARA/AXIN1/PPM1A/HSPA5	26
GO:0043254	GO:0043254	regulation of protein-containing complex assembly	55/1507	410/18903	9.6371e-05	0.0202665	0.0186317	NRG1/OPRD1/HRK/HES1/CD36/PAK3/LDLRAD4/MAPT/BIN1/TMOD1/MAPRE3/ARPC3/LGALS3/CDC42EP5/PTK2B/HIP1R/TGFB1/BAX/CYFIP2/NAPB/TTBK1/TMOD2/PPP2R5B/FCHSD1/STX1B/PINK1/TUBB4A/NR1H2/ULK1/MED25/THRA/SSH3/STX1A/SVIL/DCTN1/DBN1/NUMA1/AJUBA/RHOC/EML2/BRK1/ADD3/CAMSAP1/LMO4/VASP/CTNNBIP1/TRIOBP/DBNL/CTTN/VCP/STXBP5/DAB2IP/PPM1A/ADD1/HSPA5	55
GO:0042391	GO:0042391	regulation of membrane potential	57/1507	431/18903	0.000107153	0.0217291	0.0199764	CUX2/PHOX2B/OPRD1/DCN/ATP1B2/SCN5A/CD36/RIMS4/KCNK2/MAPT/BIN1/ASIC1/RELN/CBLN1/P2RX6/NRCAM/CACNA2D1/KCTD7/KCNC1/CHRNB2/SLC8A1/MAPK8IP2/NPFF/KCNH1/TMEM108/PTEN/BVES/PTK2B/BAX/FKBP1B/TUSC2/STX1B/SCN3A/PINK1/BAD/MPP2/SLC4A3/PYCR1/RYR2/ADORA2A/STX1A/CNIH2/SCN8A/BCL2/BNIP3/YWHAE/KCNH8/CACNB3/ABAT/ABCD1/NDUFC2/BCL2L1/CHRNB4/GNA11/CLN3/VCP/PIAS3	57
GO:0030516	GO:0030516	regulation of axon extension	19/1507	93/18903	0.000115091	0.0222514	0.0204566	SEMA5B/SEMA3C/MAPT/ISLR2/RTN4R/NRCAM/KIAA0319/SEMA6A/SEMA4G/SEMA3D/LIMK1/SEMA4D/SEMA6C/MAP3K13/DBN1/FN1/TRIM46/DBNL/CTTN	19
GO:0071526	GO:0071526	semaphorin-plexin signaling pathway	12/1507	44/18903	0.000120035	0.0222514	0.0204566	SEMA5B/SEMA3C/NCAM1/SEMA6A/SEMA4G/SEMA3D/SEMA4D/PLXNA1/SEMA6C/SH3BP1/ARHGDIA/PLXNA2	12
GO:0036293	GO:0036293	response to decreased oxygen levels	44/1507	309/18903	0.000121485	0.0222514	0.0204566	SLC1A1/OPRD1/EPAS1/KCNK2/SIRT4/EGR1/CHRNB2/NDNF/SLC8A1/FOXO3/LOXL2/MTHFR/FOS/AQP3/PGF/PTEN/PTK2B/RORA/BNIP3L/CYGB/ACE/MALAT1/PINK1/BAD/RWDD3/DNMT3A/RYR2/EGLN1/JUND/PIN1/BCL2/BNIP3/AJUBA/CASP3/PPARD/TMBIM6/EGLN2/ABAT/PPARA/ALAD/PSEN2/TXN2/PAM/NPEPPS	44
GO:0022411	GO:0022411	cellular component disassembly	62/1507	483/18903	0.000128831	0.0223155	0.0205155	PBXIP1/TMOD1/STMN4/GABARAPL1/FRAT1/DDRGK1/SH3GL1/MMP15/CST3/BNIP3L/FYCO1/TGFB1/BAX/MAP1A/NAPB/SQSTM1/CHMP2A/FUNDC2/FURIN/TMOD2/PINK1/MMP11/ULK1/SET/SH3BP1/TECPR1/SHARPIN/STX5/SVIL/DICER1/APC2/DCTN1/BLCAP/SPATA33/NCKAP5L/BNIP3/MAP4K4/TOM1/JMJD4/DEDD2/ATP13A2/FBXW7/GABARAP/KAT5/TBC1D25/PEX14/MARK2/ADD3/PHF23/CHMP3/ATG2A/SMARCD2/CAMSAP1/PPP1R9B/KLC1/TRIOBP/CAPN10/CTTN/LIMA1/CLN3/VCP/ADD1	62
GO:1903844	GO:1903844	regulation of cellular response to transforming growth factor beta stimulus	26/1507	150/18903	0.000132765	0.0223155	0.0205155	CHST11/ONECUT1/BAMBI/LDLRAD4/ZNF703/SPRY1/DKK3/CITED1/IL17RD/ADAMTSL2/SAP30/TGFB1/NREP/GIPC1/EMILIN1/SKI/FAM89B/SPRY2/PIN1/ARID4B/ARID4A/SOX11/PPARA/AXIN1/PPM1A/HSPA5	26
GO:0035304	GO:0035304	regulation of protein dephosphorylation	19/1507	94/18903	0.000133626	0.0223155	0.0205155	PPP1R16B/LRRC46/LGALS3/TGFB1/ENSA/FKBP1B/PINK1/VRK3/PPP1R15A/PIN1/PPP6R2/GNAI2/SMPD1/YWHAE/PPP6R1/PDGFRB/PPP1R9B/ROCK1/CALM2	19
GO:0036294	GO:0036294	cellular response to decreased oxygen levels	27/1507	159/18903	0.000142046	0.0230439	0.0211851	OPRD1/EPAS1/KCNK2/SIRT4/EGR1/NDNF/SLC8A1/FOXO3/FOS/AQP3/PTEN/RORA/BNIP3L/MALAT1/PINK1/BAD/RWDD3/DNMT3A/EGLN1/JUND/BCL2/BNIP3/AJUBA/PPARD/TMBIM6/EGLN2/NPEPPS	27
GO:0022604	GO:0022604	regulation of cell morphogenesis	44/1507	312/18903	0.000151759	0.0235242	0.0216267	CUX2/SYT4/NTNG1/SYNE3/PREX1/PAK3/ANXA1/BAMBI/RELN/PALMD/CDC42EP5/SEMA4D/PALM/PLXNA1/BVES/PTK2B/SYT3/CSPG5/MDK/RHOBTB2/CFDP1/WASF3/TAOK2/RHOB/RHOU/RNF157/MAP3K13/SPRY4/SHROOM3/DBN1/ACTR2/CUL7/OBSL1/RHOC/FBXO31/FN1/MARK2/AGO4/CAMSAP1/TESK1/TRIOBP/DBNL/ARHGEF18/PLXNA2	44
GO:0031589	GO:0031589	cell-substrate adhesion	50/1507	369/18903	0.000153293	0.0235242	0.0216267	FAM107A/ARHGAP6/ITGB8/ATP1B2/CD36/TMEFF2/NTNG1/LAMB3/ONECUT1/PREX1/CDK6/TRIP6/RELL2/NDNF/DUSP22/ITGA9/RRAS/COL3A1/SERPINE1/PTEN/BVES/PTK2B/UTRN/CSPG5/TMEM8B/MDK/WHAMM/CCDC80/EMILIN1/TAOK2/ADAMTS9/SDC4/NF2/SPRY4/CSF1/PXN/MINK1/BCL2/MAP4K4/AJUBA/PPARD/FN1/BCAS3/ITGAV/TESK1/TRIOBP/CTTN/LDB1/NPY/ROCK1	50
GO:0042176	GO:0042176	regulation of protein catabolic process	49/1507	361/18903	0.000170338	0.0254521	0.0233991	VIP/GPC3/NRG1/TNFAIP3/TIMP3/RILP/PACSIN3/AXIN2/DDRGK1/DNAJB2/CST3/RNF40/MAP1A/GIPC1/FURIN/UBXN1/PINK1/RNF19A/RHBDD3/SNX12/PLK2/TNFSF12/EGFR/STX5/EGLN1/APC2/PIN1/ATP13A2/HSPBP1/FBXW7/GABARAP/PSMC2/EGLN2/DEDD/AXIN1/NDUFA13/ALAD/NDFIP1/PSMC3/VPS28/RNF144A/CCAR2/VCP/CTSA/ZER1/DAB2IP/ROCK1/FBXL20/PSMC5	49
GO:0071559	GO:0071559	response to transforming growth factor beta	40/1507	277/18903	0.000179507	0.025515	0.0234569	CHST11/ITGB8/ANKRD1/COL1A2/ONECUT1/BAMBI/LDLRAD4/ZNF703/SPRY1/DKK3/PDE3A/CITED1/IL17RD/ADAMTSL2/DUSP22/FOS/COL3A1/SAP30/TGFB1/NREP/GIPC1/EMILIN1/FURIN/SKI/PXN/FAM89B/SPRY2/LTBP3/PIN1/ARID4B/NLK/ARID4A/TAB1/SOX11/STK16/PPARA/AXIN1/PPM1A/ROCK1/HSPA5	40
GO:0006023	GO:0006023	aminoglycan biosynthetic process	17/1507	81/18903	0.000183889	0.025515	0.0234569	CHST11/CEMIP/ST3GAL6/DSEL/HS3ST3B1/HS3ST5/ST3GAL2/HS6ST1/HEXA/CHST2/TGFB1/B3GNT8/B3GAT3/B4GALT5/XYLT2/B4GALT7/PDGFRB	17
GO:0045936	GO:0045936	negative regulation of phosphate metabolic process	57/1507	440/18903	0.000186255	0.025515	0.0234569	PPP1R16B/CEACAM1/H19/CAMK2N1/DEPTOR/DUSP6/LDLRAD4/MAPT/TNFAIP3/IRS2/SPRY1/CDKN1A/CAMK2N2/SLC8A1/KAT2B/LGALS3/DUSP22/CDKN2C/PRKAR2A/SEMA4D/MIDN/SOCS1/PTEN/TGFB1/PPP1R35/BAX/FKBP8/ENSA/FKBP1B/EMILIN1/GADD45A/SH3BP5/HEXIM1/NF2/SPRY4/CNKSR3/SH3BP5L/ADORA2A/PPP1R15A/SPRY2/PIK3IP1/AJUBA/GNAI2/CASP3/SMPD1/DBNDD1/YWHAE/TERF2IP/PPARA/PKN1/PPP1R9B/TESK1/TARDBP/DAB2IP/CACTIN/ROCK1/CALM2	57
GO:0006354	GO:0006354	DNA-templated transcription elongation	36/1507	241/18903	0.000188947	0.025515	0.0234569	NRG1/ATF7IP2/KAT2B/SAP30/PWWP2B/CALCOCO1/PIR/KDM2A/MED11/HEXIM1/MED25/PXN/MED19/FBXL19/MED29/PAF1/INTS3/KAT5/TCEA2/CTDP1/NAB2/MED22/ELOF1/ARID3A/ZC3H4/SMARCD2/AXIN1/MED20/MED15/HDGF/TP53BP1/MED16/ADRM1/LDB1/CCAR2/PIAS3	36
GO:0030308	GO:0030308	negative regulation of cell growth	30/1507	188/18903	0.000197104	0.025515	0.0234569	SEMA5B/SEMA3C/CDKN1A/RTN4R/KIAA0319/SEMA6A/GNG4/SEMA4G/SEMA3D/CDKN2C/SEMA4D/DNAJB2/SEMA6C/TGFB1/SLIT3/TSPYL2/SERTAD3/ULK1/DACT3/BCL2/PPARD/FRZB/SIPA1/CTDP1/PPARA/NDUFA13/PPP1R9B/TRIM46/IP6K2/CCAR2	30
GO:0010563	GO:0010563	negative regulation of phosphorus metabolic process	57/1507	441/18903	0.000197721	0.025515	0.0234569	PPP1R16B/CEACAM1/H19/CAMK2N1/DEPTOR/DUSP6/LDLRAD4/MAPT/TNFAIP3/IRS2/SPRY1/CDKN1A/CAMK2N2/SLC8A1/KAT2B/LGALS3/DUSP22/CDKN2C/PRKAR2A/SEMA4D/MIDN/SOCS1/PTEN/TGFB1/PPP1R35/BAX/FKBP8/ENSA/FKBP1B/EMILIN1/GADD45A/SH3BP5/HEXIM1/NF2/SPRY4/CNKSR3/SH3BP5L/ADORA2A/PPP1R15A/SPRY2/PIK3IP1/AJUBA/GNAI2/CASP3/SMPD1/DBNDD1/YWHAE/TERF2IP/PPARA/PKN1/PPP1R9B/TESK1/TARDBP/DAB2IP/CACTIN/ROCK1/CALM2	57
GO:1990138	GO:1990138	neuron projection extension	28/1507	172/18903	0.000225603	0.0284661	0.0261699	SEMA5B/SEMA3C/SYT4/MAPT/ISLR2/RTN4R/NRCAM/KIAA0319/SEMA6A/SEMA4G/SEMA3D/LIMK1/SEMA4D/PLXNA1/TMEM108/SYT3/SEMA6C/CYFIP2/SLIT3/RNF157/ULK1/MAP3K13/DBN1/SSNA1/FN1/TRIM46/DBNL/CTTN	28
GO:0071560	GO:0071560	cellular response to transforming growth factor beta stimulus	39/1507	271/18903	0.000230741	0.0284815	0.0261841	CHST11/ITGB8/ANKRD1/COL1A2/ONECUT1/BAMBI/LDLRAD4/ZNF703/SPRY1/DKK3/PDE3A/CITED1/IL17RD/ADAMTSL2/DUSP22/FOS/COL3A1/SAP30/TGFB1/NREP/GIPC1/EMILIN1/FURIN/SKI/PXN/FAM89B/SPRY2/LTBP3/PIN1/ARID4B/NLK/ARID4A/TAB1/SOX11/STK16/PPARA/AXIN1/PPM1A/HSPA5	39
GO:0048675	GO:0048675	axon extension	22/1507	122/18903	0.000237458	0.0286869	0.0263729	SEMA5B/SEMA3C/MAPT/ISLR2/RTN4R/NRCAM/KIAA0319/SEMA6A/SEMA4G/SEMA3D/LIMK1/SEMA4D/SEMA6C/SLIT3/ULK1/MAP3K13/DBN1/SSNA1/FN1/TRIM46/DBNL/CTTN	22
GO:0046777	GO:0046777	protein autophosphorylation	34/1507	226/18903	0.000245323	0.0290197	0.0266789	PDGFRA/NTRK1/INSRR/ALK/MAP3K10/UHMK1/TNKS1BP1/PTK2B/DYRK1B/ACE/TAOK2/PPP2R5B/PINK1/ULK1/MAP3K13/EGFR/MINK1/ATP13A2/CAMK4/NLK/MAP3K11/EIF2AK3/MARK2/RAP2C/STK16/SIK2/MAPKAPK5/PDGFRB/TESK1/MAP3K3/MAP3K12/AAK1/CALM2/STK25	34
GO:0008361	GO:0008361	regulation of cell size	29/1507	183/18903	0.000281753	0.0326488	0.0300153	SEMA5B/SEMA3C/RET/DEPTOR/MAPT/ISLR2/RTN4R/NRCAM/KIAA0319/SEMA6A/SEMA4G/CLCN3/SEMA3D/LIMK1/SEMA4D/PTEN/SEMA6C/ULK1/MAP3K13/ANO6/DBN1/LAMTOR4/FN1/RAP1GAP2/TRIM46/DBNL/CTTN/CLN3/SLC12A9	29
GO:0048483	GO:0048483	autonomic nervous system development	12/1507	48/18903	0.000294304	0.0334212	0.0307254	TFAP2B/PHOX2B/ARX/HES1/NTRK1/RET/SIX1/HLX/TLX2/KIF26A/FN1/SOX11	12
GO:0031102	GO:0031102	neuron projection regeneration	14/1507	62/18903	0.00030068	0.0334757	0.0307755	PRRX1/RTN4R/KIAA0319/NEFL/KREMEN1/RTN4RL2/PTEN/CSPG5/FKBP1B/NREP/ULK1/BCL2/GRN/GAP43	14
GO:0061387	GO:0061387	regulation of extent of cell growth	20/1507	108/18903	0.000311459	0.0340089	0.0312657	SEMA5B/SEMA3C/MAPT/ISLR2/RTN4R/NRCAM/KIAA0319/SEMA6A/SEMA4G/SEMA3D/LIMK1/SEMA4D/SEMA6C/ULK1/MAP3K13/DBN1/FN1/TRIM46/DBNL/CTTN	20
GO:0018209	GO:0018209	peptidyl-serine modification	45/1507	332/18903	0.0003177	0.0340358	0.0312904	SLC1A1/OPRD1/DCN/RET/MYO3B/GALNT16/BRSK2/NDNF/MAP3K10/UHMK1/RPS6KA2/GALNT13/TNKS1BP1/PTEN/TGFB1/BAX/DYRK1B/SGK1/TTBK1/GADD45A/PINK1/VRK3/ULK1/MAP3K13/PLK2/CNKSR3/SBK1/EGFR/SPRY2/STK32C/MARK1/BCL2/MAPK12/CAMK4/NLK/EIF2AK3/MARK2/TERF2IP/MAPKAPK5/PKN1/AXIN1/SRPK2/CSNK1G2/ROCK1/MAP3K12	45
GO:0051881	GO:0051881	regulation of mitochondrial membrane potential	15/1507	70/18903	0.000340914	0.0358465	0.032955	OPRD1/DCN/MAPT/BAX/TUSC2/PINK1/BAD/PYCR1/ADORA2A/BCL2/BNIP3/ABCD1/NDUFC2/BCL2L1/VCP	15
GO:0010977	GO:0010977	negative regulation of neuron projection development	24/1507	142/18903	0.000348984	0.0360279	0.0331218	SEMA5B/SEMA3C/FAT3/NR2F1/HES1/NEU4/DPYSL3/RTN4R/KIAA0319/SEMA6A/SEMA4G/SEMA3D/EFNB2/SEMA4D/KREMEN1/RTN4RL2/PTEN/SEMA6C/EFNB3/STX1B/ULK1/PMP22/LRP4/TRIM46	24
GO:0001764	GO:0001764	neuron migration	28/1507	177/18903	0.000366285	0.0365477	0.0335997	PHOX2B/DCX/NRG1/FAT3/ARX/NTNG1/ASTN2/NAV1/RELN/NRCAM/KIAA0319/SEMA6A/NDNF/TUBB2B/COL3A1/PLXNA1/TUBB2A/BAX/MDK/TLX3/MARK1/PRKG1/FBXO31/YWHAE/MARK2/TRIM46/CELSR2/DAB2IP	28
GO:0070373	GO:0070373	negative regulation of ERK1 and ERK2 cascade	16/1507	78/18903	0.000370387	0.0365477	0.0335997	DUSP4/DUSP6/TIMP3/SPRY1/NDRG2/SEMA6A/PTEN/EMILIN1/TNIP1/VRK3/SPRY4/CNKSR3/SYNJ2BP/SPRY2/PIN1/DAB2IP	16
GO:0035909	GO:0035909	aorta morphogenesis	10/1507	36/18903	0.00037333	0.0365477	0.0335997	TFAP2B/HES1/SIX1/HEY1/EFNB2/COL3A1/ADAMTS9/PROX1/PDGFRB/FKBP10	10
GO:0010720	GO:0010720	positive regulation of cell development	42/1507	307/18903	0.000407022	0.0390215	0.035874	CUX2/TGM2/HES1/RET/PREX1/PAK3/MAPT/BIN1/ISLR2/RELN/GJC2/PDE3A/TIAM2/GPR68/NEFL/LIMK1/SEMA4D/PLXNA1/CSPG5/TGFB1/MDK/ACE/TTBK1/AMIGO1/BAD/MAP3K13/NUMBL/DICER1/DBN1/ACTR2/BCL2/CUL7/OBSL1/FBXO31/FN1/SOX11/TESK1/TRIOBP/DBNL/PLXNA2/ADD1/STK25	42
GO:0032956	GO:0032956	regulation of actin cytoskeleton organization	48/1507	365/18903	0.000412344	0.0390215	0.035874	FAM107A/CGNL1/ARHGAP6/PDGFRA/TMEFF2/MYO3B/PAK3/BIN1/TMOD1/ARPC3/CDC42EP5/LIMK1/PTK2B/HIP1R/MDK/WHAMM/CYFIP2/RHOBTB2/WASF3/TAOK2/TMOD2/FCHSD1/RHOB/PROX1/SDC4/SSH3/NF2/SH3BP1/PXN/SVIL/ARHGDIA/PHPT1/DBN1/RHOC/BRK1/ADD3/BCAS3/PDGFRB/VASP/TESK1/TRIOBP/DBNL/CTTN/LIMA1/ARHGEF18/ROCK1/PAM/ADD1	48
GO:0070482	GO:0070482	response to oxygen levels	45/1507	337/18903	0.000441784	0.0408788	0.0375815	SLC1A1/OPRD1/EPAS1/KCNK2/SIRT4/EGR1/CHRNB2/NDNF/SLC8A1/FOXO3/LOXL2/MTHFR/FOS/AQP3/PGF/PTEN/PTK2B/RORA/BNIP3L/CYGB/ACE/MALAT1/PINK1/BAD/RWDD3/DNMT3A/RYR2/EGLN1/JUND/PIN1/BCL2/BNIP3/AJUBA/CASP3/PPARD/TMBIM6/EGLN2/ABAT/PPARA/PDGFRB/ALAD/PSEN2/TXN2/PAM/NPEPPS	45
GO:0010721	GO:0010721	negative regulation of cell development	29/1507	188/18903	0.00044637	0.0408788	0.0375815	SEMA5B/SEMA3C/HES1/SYT4/RTN4R/KIAA0319/SEMA6A/SEMA4G/SEMA3D/DLL3/SEMA4D/PTEN/SEMA6C/EFNB3/TLX2/ULK1/PROX1/SKI/NF2/SPRY4/DICER1/LRP4/FRZB/FBXW7/SOX11/TRIM11/TRIM46/RNF10/KDM4A	29
GO:0032970	GO:0032970	regulation of actin filament-based process	52/1507	406/18903	0.0004588	0.0411663	0.0378457	FAM107A/CGNL1/ARHGAP6/PDGFRA/SCN5A/TMEFF2/MYO3B/PAK3/BIN1/TMOD1/ARPC3/ACTA2/CDC42EP5/LIMK1/PTK2B/HIP1R/MDK/WHAMM/CYFIP2/RHOBTB2/WASF3/TAOK2/TMOD2/FCHSD1/RHOB/PROX1/SDC4/SSH3/NF2/SH3BP1/FRMD6/RYR2/PXN/SVIL/ARHGDIA/PHPT1/DBN1/RHOC/BRK1/ADD3/BCAS3/PDGFRB/VASP/TESK1/TRIOBP/DBNL/CTTN/LIMA1/ARHGEF18/ROCK1/PAM/ADD1	52
GO:0090092	GO:0090092	regulation of transmembrane receptor protein serine/threonine kinase signaling pathway	40/1507	290/18903	0.000467829	0.0411663	0.0378457	TFAP2B/CHST11/GPC3/HES1/ONECUT1/FOXD1/BAMBI/LDLRAD4/ZNF703/SPRY1/DKK3/GREM2/CITED1/KIAA0319/RNF165/IL17RD/ADAMTSL2/FSTL3/SAP30/TGFB1/FKBP8/NREP/GIPC1/EMILIN1/ACVR2B/SKI/GDF11/FAM89B/SPRY2/NUMA1/PIN1/ARID4B/ARID4A/SOX11/PPARA/AXIN1/RBPMS/SH2B1/PPM1A/HSPA5	40
GO:0090287	GO:0090287	regulation of cellular response to growth factor stimulus	45/1507	338/18903	0.000471259	0.0411663	0.0378457	TFAP2B/CHST11/GPC3/DCN/HES1/ONECUT1/SULF2/FOXD1/BAMBI/LDLRAD4/ZNF703/SPRY1/APLN/DKK3/GREM2/CITED1/SEMA6A/RNF165/FGFBP3/IL17RD/ADAMTSL2/FSTL3/TMEM108/SAP30/TGFB1/FKBP8/NREP/GIPC1/CYFIP2/EMILIN1/PPP2R5B/SKI/SPRY4/FAM89B/SPRY2/NUMA1/PIN1/ARID4B/ARID4A/SOX11/PPARA/AXIN1/DAB2IP/PPM1A/HSPA5	45
GO:0070997	GO:0070997	neuron death	48/1507	368/18903	0.000496325	0.0426677	0.039226	TFAP2B/SLC1A1/CHGA/NTRK1/BTG2/SIX1/PAK3/MAPT/EGR1/CRLF1/CITED1/SNCG/NDNF/EFNB2/NEFL/FOXO3/DIABLO/FOS/MAX/PTK2B/BAX/MDK/PINK1/BAD/CSF1/SET/NENF/ADORA2A/EGLN1/BCL2/BNIP3/GRN/ATP13A2/CASP3/FBXW7/TMBIM6/MAP3K11/EGLN2/PPARA/CEBPB/BCL2L1/HDGF/SRPK2/CLN3/NPY/ROCK1/MAP3K12/HSPA5	48
GO:0050771	GO:0050771	negative regulation of axonogenesis	14/1507	65/18903	0.000503476	0.0426677	0.039226	SEMA5B/SEMA3C/RTN4R/KIAA0319/SEMA6A/SEMA4G/SEMA3D/SEMA4D/PTEN/SEMA6C/EFNB3/ULK1/LRP4/TRIM46	14
GO:0044089	GO:0044089	positive regulation of cellular component biogenesis	61/1507	498/18903	0.000511001	0.0426686	0.0392268	CUX2/NRG1/ATF7IP2/CHGA/HRK/NTRK1/CD36/MYO3B/MAPT/BIN1/DPYSL3/CBLN1/LGALS3/CDC42EP5/LIMK1/SEMA4D/PALM/PTK2B/HIP1R/TGFB1/PPP1R35/BAX/CHMP2A/EMILIN1/TTBK1/PPP2R5B/G3BP2/FCHSD1/PINK1/KCTD17/AMIGO1/NR1H2/ULK1/MED25/EPS8L1/SDC4/PHLDB1/NF2/PXN/DCTN1/NUMA1/ACTR2/MAP4K4/AJUBA/ATP13A2/RHOC/BRK1/DEF8/BCAS3/FAM98A/ZNF304/ATG2A/VASP/TESK1/CTTN/ERCC1/VCP/DAB2IP/ROCK1/LRSAM1/PSMC5	61
GO:0014033	GO:0014033	neural crest cell differentiation	18/1507	96/18903	0.000522088	0.0429626	0.0394971	SEMA5B/PHOX2B/NRG1/SEMA3C/HES1/RET/SIX1/SEMA6A/SEMA4G/SEMA3D/SEMA4D/NRTN/SEMA6C/KITLG/FRZB/FN1/SOX11/OTUD5	18
GO:0030100	GO:0030100	regulation of endocytosis	31/1507	209/18903	0.000576618	0.0461132	0.0423936	GPC3/SNAP91/SYT4/CD36/BIN1/APLN/PACSIN3/EFNB2/RAB4B/LGALS3/SERPINE1/HIP1R/WDR54/STX1B/NR1H2/SNX12/ANO6/SYNJ2BP/SMPD1/SYT11/ITGAV/ARFGAP1/VPS28/AP2M1/SCRIB/PPP3R1/CLN3/ROCK1/AAK1/LRSAM1/RAB5B	31
GO:0045732	GO:0045732	positive regulation of protein catabolic process	31/1507	209/18903	0.000576618	0.0461132	0.0423936	VIP/GPC3/TNFAIP3/RILP/PACSIN3/AXIN2/DDRGK1/DNAJB2/RNF40/FURIN/RNF19A/RHBDD3/PLK2/TNFSF12/STX5/APC2/HSPBP1/FBXW7/GABARAP/PSMC2/EGLN2/AXIN1/NDUFA13/NDFIP1/PSMC3/VPS28/RNF144A/VCP/ZER1/DAB2IP/PSMC5	31
GO:0002761	GO:0002761	regulation of myeloid leukocyte differentiation	21/1507	122/18903	0.000620915	0.0489661	0.0450164	CEACAM1/ROR2/CDK6/IRF7/GPR68/FSTL3/FOS/ZBTB46/TGFB1/CSF1/KITLG/ESRRA/GPR137B/CAMK4/FBXW7/TFE3/GPR137/CEBPB/CTNNBIP1/NDFIP1/PIAS3	21
