# Supplementary material for: DDR2 signaling and mechanosensing orchestrate neuroblastoma cell fate through different transcriptome mechanisms
Source: FEBS Open Bio. 2024 Mar 27;14(5):867–82. doi: 10.1002/2211-5463.13798 (PMC11073507; doi:10.1002/2211-5463.13798)
Supplement: Supplementary file 7 — Table S6. List of primers used in qPCR experiments. [file FEB4-14-867-s001.xlsx]

## Sheet: Sheet1
Table S6: List of primers used in qPCR experiments.	Table S6: Table S6: List of primers used in qPCR experiments
Gene name	Primer	Sequence (5' -> 3')
Homo sapiens v-myb myeloblastosis viral oncogene homolog (avian)-like 2 (MYBL2), mRNA	Forward	GGTGGCTGAGAGTTTTGAATCC
Gene ID: 4605	Reverse	CCTCCTCGGTCCAGCAAGA
Homo sapiens budding uninhibited by benzimidazoles 1 homolog (yeast) (BUB1), mRNA.	Forward	AGCCCAGACAGTAACAGACTC
Gene ID 699	Reverse	GTTGGCAACCTTATGTGTTTCAC
Homo sapiens polo-like kinase 1 (PLK1), mRNA.	Forward	AAAGAGATCCCGGAGGTCCTA
Gene ID: 5347	Reverse	GGCTGCGGTGAATGGATATTTC
Homo sapiens cyclin E1 (CCNE1), mRNA	Forward	GCCAGCCTTGGGACAATAATG
Gene ID: 898	Reverse	CTTGCACGTTGAGTTTGGGT
Homo sapiens cyclin B1 (CCNB1), mRNA	Forward	TTGGGGACATTGGTAACAAAGTC
Gene ID: 891	Reverse	ATAGGCTCAGGCGAAAGTTTTT
Homo sapiens phosphatase and tensin homolog (PTEN), mRNA	Forward	TTTGAAGACCATAACCCACCAC
Gene ID: 5728	Reverse	ATTACACCAGTTCGTCCCTTTC
neurofibromin 2 isoform 2; merlin; neurofibromatosis-2; schwannomin; moesin-ezrin-radizin-like protein; schwannomerlin	Forward	CCCGTGGAATGAAATCCGAAA
Gene ID: 4771	Reverse	CTCATCCCTCGTGCGTTCAG
Homo sapiens transforming growth factor, beta 1 (TGFB1), mRN	Forward	CTAATGGTGGAAACCCACAACG
Gene ID: 7040	Reverse	TATCGCCAGGAATTGTTGCTG
Homo sapiens telomerase reverse transcriptase (TERT), mRNA	Forward	TCACGGAGACCACGTTTCAAA
Gene ID: 7015	Reverse	TTCAAGTGCTGTCTGATTCCAAT
Homo sapiens cyclin-dependent kinase inhibitor 1A (p21, Cip1) (CDKN1A), mRNA	Forward	TGTCCGTCAGAACCCATGC
Gene ID: 1026	Reverse	AAAGTCGAAGTTCCATCGCTC
Homo sapiens insulin-like growth factor 2 (somatomedin A) (IGF2), mRNA.	Forward	GACTTGGGTACTGGACTGCC
Gene ID: 3481	Reverse	TGATCAGGGGACGGAGAGAG
Homo sapiens discoidin domain receptor tyrosine kinase 2 (DDR2), mRNA	Forward	GGGAGACTTTCACCTTTTGTC
Gene ID: 4921	Reverse	AGGTGGATTTCTTGGAATGAGG
Homo sapiens glyceraldehyde-3-phosphate dehydrogenase (GADPH), mRNA	Forward	GATTCCACCCATGGCAAATTC
Gene ID: 2597	Reverse	CTGGAAGATGGTGATGGGATT
